# Supplementary material for: Asymmetric oligomerization state and sequence patterning can tune multiphase condensate miscibility
Source: Nat Chem. 2024 Feb 21;16(7):1073–82. doi: 10.1038/s41557-024-01456-6 (PMC11230906; doi:10.1038/s41557-024-01456-6)
Supplement: Supplementary file 3 — Statistical source data. [file 41557_2024_1456_MOESM3_ESM.xlsx]

## Sheet: PanelB
Z Bincenters	KE1 Density	KE7 Density		Z Bincenters	KE6 Density	KE7 Density		Z Bincenters	KE6x3 Density	KE7 Density
-7.12318	279.212	0.336731		-7.45462	231.534	179.993		-13.06	528.522	30.6034
-6.62318	327.199	1.39262		-6.95462	229.112	182.436		-12.2966	526.988	29.3466
-6.12318	314.932	4.96482		-6.45462	227.476	184.565		-11.5332	527.006	28.6677
-5.62318	292.322	14.9781		-5.95462	224.904	189.698		-10.7699	523.796	30.9338
-5.12318	267.888	39.7825		-5.45462	220.858	192.979		-10.0065	520.372	37.4942
-4.62318	231.368	86.1995		-4.95462	217.358	197.394		-9.24318	509.02	49.4668
-4.12318	175.745	158.792		-4.45462	212.935	203.196		-8.47982	488.814	73.8209
-3.62318	117.321	246.434		-3.95462	209.172	207.749		-7.71647	454.144	114.387
-3.12318	65.7366	331.034		-3.45462	204.985	214.24		-6.95311	404.8	173.255
-2.62318	31.2838	393.835		-2.95462	201.218	219.291		-6.18976	371.875	274.038
-2.12318	12.9068	428.904		-2.45462	198.423	222.948		-5.4264	298.858	369.822
-1.62318	4.90504	446.787		-1.95462	194.109	229.298		-4.66304	204.913	435.024
-1.12318	1.72423	453.311		-1.45462	190.315	233.022		-3.89969	146.692	506.507
-0.623183	0.649679	454.21		-0.954624	190.345	237.964		-3.13633	99.3764	564.03
-0.123183	0.33159	453.362		-0.454624	190.372	240.627		-2.37298	65.9927	606.834
0.376817	0.360455	454.447		0.0453764	190.153	240.7		-1.60962	44.4407	634.775
0.876817	0.930603	453.645		0.545376	188.003	237.584		-0.846266	29.9225	650.391
1.37682	2.52448	451.598		1.04538	191.57	238.468		-0.0829099	21.8618	659.809
1.87682	7.47528	441.92		1.54538	191.243	235.642		0.680446	17.9491	664.223
2.37682	19.1405	418.542		2.04538	192.967	230.551		1.4438	19.2292	662.458
2.87682	43.6742	371.701		2.54538	195.753	226.591		2.20716	25.9508	654.244
3.37682	84.8364	299.946		3.04538	200.062	221.644		2.97051	41.4678	638.391
3.87682	140.462	210.557		3.54538	202.582	215.657		3.73387	67.7592	607.267
4.37682	199.438	127.299		4.04538	206.72	210.328		4.49722	109.616	555.541
4.87682	247.507	64.8795		4.54538	211.952	205.744		5.26058	164.698	486.251
5.37682	279.221	28.5801		5.04538	214.771	200.319		6.02394	231.444	400.183
5.87682	295.292	10.3968		5.54538	219.458	195.185		6.78729	302.466	307.842
6.37682	301.722	3.36925		6.04538	223.175	190.939		7.55065	365.71	226.327
6.87682	306.271	1.01893		6.54538	225.57	186.4		8.314	421.889	156.714
7.37682	309.297	0.252213		7.04538	227.492	184.389		9.07736	463.819	104.509
								9.84071	491.758	70.8528
								10.6041	507.322	53.0843
								11.3674	516.019	43.5945
								12.1308	519.506	39.3711
								12.8941	521.934	35.7225
								13.6575	525.901	33.6532

## Sheet: PanelC
Valence f	Delta Omega = -0.56	Delta Omega = -0.52	Delta Omega = -0.42
1	545.1	40.1	1
3	906.6	240.7	27.5
5	1420.3	393	67.4

## Sheet: PanelD
Delta Omega 1	K1	Error 1	K3	Error 3	K5	Error 5
-0.568	2408.9	290.6	2896.1	824	1022.8	45.6
-0.558	545.1	88.9	906.6	82.6	1420.3	112.8
-0.538	153	46.3	564	84.3	674.6	84.1
-0.517	40.1	3.9	240.7	13.2	393	60
