# Supplementary material for: Asymmetric oligomerization state and sequence patterning can tune multiphase condensate miscibility
Source: Nat Chem. 2024 Feb 21;16(7):1073–82. doi: 10.1038/s41557-024-01456-6 (PMC11230906; doi:10.1038/s41557-024-01456-6)
Supplement: Supplementary file 4 — Uncropped representative images. [file 41557_2024_1456_MOESM4_ESM.zip]

Archive with 6 entries (6 files):
- iLID_FTH1_GFP_TimeSeries.tif
- __MACOSX/._iLID_FTH1_GFP_TimeSeries.tif
- NPM1_BFP_TimeSeries.tif
- __MACOSX/._NPM1_BFP_TimeSeries.tif
- NPM1_mCherry_SspB_TimeSeries.tif
- __MACOSX/._NPM1_mCherry_SspB_TimeSeries.tif
