# Supplementary material for: Asymmetric oligomerization state and sequence patterning can tune multiphase condensate miscibility
Source: Nat Chem. 2024 Feb 21;16(7):1073–82. doi: 10.1038/s41557-024-01456-6 (PMC11230906; doi:10.1038/s41557-024-01456-6)
Supplement: Supplementary file 5 — Statistical source data. [file 41557_2024_1456_MOESM5_ESM.zip]

Archive with 18 entries (18 files):
- Fig 3a_left.jpg
- __MACOSX/._Fig 3a_left.jpg
- Fig 3a_middle.jpg
- __MACOSX/._Fig 3a_middle.jpg
- Fig 3a_right.jpg
- __MACOSX/._Fig 3a_right.jpg
- Fig 3c_left.jpg
- __MACOSX/._Fig 3c_left.jpg
- Fig 3c_middle.jpg
- __MACOSX/._Fig 3c_middle.jpg
- Fig 3c_right.jpg
- __MACOSX/._Fig 3c_right.jpg
- Fig 3e_left.jpg
- __MACOSX/._Fig 3e_left.jpg
- Fig 3e_right.jpg
- __MACOSX/._Fig 3e_right.jpg
- Fig_3f.xlsx
- __MACOSX/._Fig_3f.xlsx
