# Supplementary material for: Asymmetric oligomerization state and sequence patterning can tune multiphase condensate miscibility
Source: Nat Chem. 2024 Feb 21;16(7):1073–82. doi: 10.1038/s41557-024-01456-6 (PMC11230906; doi:10.1038/s41557-024-01456-6)
Supplement: Supplementary file 5 — Statistical source data. [file 41557_2024_1456_MOESM5_ESM.zip › Fig_3f.xlsx]

## Sheet: yKX172 individuals
	Label	Volume (unit)	Volume (pixel)	Mean	SurfaceArea	surfaceArea (pxl)	Min	Max	Std Deviation	X	Y	Z	Xmass	Ymass	Zmass	Feret	integrated Density	meanRadius (um)
1	ObjA-1	0.087	52	7343.67	1.479	136	4621	10739	1801.46	758.519	298.596	0	758.61	298.62	0	0.319	381871	0.166412
	ObjA-2	0.088	53	8435.51	1.482	138	5691	11609	1785.08	720.434	426.547	0	720.433	426.549	0	0.311	447082	0.167366
	ObjA-3	0.113	68	7941.91	1.695	172	4862	11860	2096.91	312.941	65.971	0	312.914	66.009	0	0.365	540050	0.189655
	ObjA-4	0.1	60	8201.4	1.668	156	5252	11679	1866.83	104.4	727.933	0	104.388	727.93	0	0.336	492084	0.178412
	ObjA-5	0.108	65	9734.46	1.685	166	5104	16631	3378.78	524.908	382.031	0	524.889	381.999	0	0.365	632740	0.185412
	ObjA-6	0.112	67	8665.27	1.773	172	5257	13027	2315.09	412.537	212.821	0	412.557	212.797	0	0.369	580573	0.188814
	ObjA-7	0.126	76	9319.41	1.966	194	4523	15557	3348.38	526.329	362.987	0	526.316	362.942	0	0.41	708275	0.200267
	ObjA-8	0.183	110	8427.75	2.324	268	4567	12841	2510.65	481.336	273.255	0	481.326	273.255	0	0.465	927052	0.241352
	ObjA-9	0.163	98	9557.51	2.121	240	4538	16113	3408.09	933.888	586.98	0	933.849	586.967	0	0.456	936636	0.227782
	ObjA-10	0.211	127	9101.05	2.544	306	5042	14079	2708.52	402.78	133.323	0	402.752	133.238	0	0.544	1155833	0.259159
	ObjA-11	0.156	94	10699.1	2.026	230	5879	16512	3170.14	688.106	405.5	0	688.102	405.501	0	0.441	1005717	0.222837
	ObjA-12	0.221	133	9188.8	2.727	322	5230	13380	2341.93	361.767	945.075	0	361.828	945.098	0	0.658	1222110	0.265229
	ObjA-13	0.228	137	10574.7	2.659	328	4864	17122	3654.23	181.92	1004.9	0	181.839	1004.92	0	0.555	1448732	0.269397
	ObjA-14	0.26	156	11406.4	2.885	370	5005	18506	4149.78	184.372	70.109	0	184.362	70.06	0	0.584	1779401	0.287681
	ObjA-15	0.203	122	12423	2.364	292	4759	21163	5035.21	389.344	824.59	0	389.247	824.621	0	0.493	1515611	0.254199
	ObjA-16	0.253	152	12784.3	2.709	358	5060	21858	5220.06	820.75	544.842	0	820.774	544.895	0	0.568	1943217	0.283782
	ObjA-17	0.278	167	13733.9	2.922	392	5598	21388	5119.61	242.401	303.168	0	242.371	303.176	0	0.594	2293564	0.297473
	ObjB-1	0.095	57	7049.25	1.577	148	4328	10369	1765.71	413.053	212.263	0	413.071	212.233	0	0.329	401807	0.173895
	ObjB-2	0.095	57	8072.03	1.577	148	4562	12816	2454.77	526.561	362.175	0	526.514	362.244	0	0.336	460106	0.173895
	ObjB-3	0.095	57	7882.79	1.577	148	5169	11742	1963.27	759.474	298.158	0	759.389	298.139	0	0.351	449319	0.173895
	ObjB-4	0.123	74	6618.24	1.797	186	4545	8835	1250.92	688.581	404.905	0	688.556	404.883	0	0.402	489750	0.197869
	ObjB-5	0.121	73	7247.19	1.875	186	4133	10722	1966.3	721	426	0	720.983	426.061	0	0.416	529045	0.196254
	ObjB-6	0.121	73	7564.86	1.793	184	5218	9949	1389.9	403.082	132.671	0	403.025	132.702	0	0.402	552235	0.196254
	ObjB-7	0.095	57	9068.19	1.495	146	5164	12726	2139.41	313.456	65.649	0	313.502	65.667	0	0.351	516887	0.173895
	ObjB-8	0.118	71	10581.3	1.787	180	5178	17628	3712.03	525.113	381.169	0	525.141	381.177	0	0.387	751269	0.193805
	ObjB-9	0.103	62	9455.1	1.675	160	6413	12794	1868.29	182.419	1003.82	0	182.381	1003.8	0	0.369	586216	0.181069
	ObjB-10	0.18	108	7564.95	2.318	264	4196	11928	2233.21	481.722	272.676	0	481.673	272.655	0	0.477	817015	0.239365
	ObjB-11	0.176	106	8064.09	2.229	258	4199	12900	2565.05	185	69.5	0	184.922	69.528	0	0.477	854794	0.236691
	ObjB-12	0.156	94	8691.55	2.108	232	4526	13081	2607.2	934.34	586.128	0	934.343	586.15	0	0.456	817006	0.222837
	ObjB-13	0.141	85	9271.82	1.996	212	6023	12817	2023.64	243.224	302.553	0	243.22	302.611	0	0.434	788105	0.211853
	ObjB-14	0.181	109	9524.1	2.81	278	5316	15521	3097.23	819.89	543.633	0	820.232	543.857	0	0.606	1038127	0.240029
	ObjB-15	0.176	106	9964.16	2.229	258	4482	16400	3571.93	389.962	824.057	0	389.986	824.033	0	0.465	1056201	0.236691
	ObjB-16	0.151	91	10999.6	2.098	226	4608	19000	4276.19	104.604	726.725	0	104.673	726.75	0	0.426	1000967	0.219237
	ObjB-17	0.216	130	9863.31	2.636	314	6073	13287	2151.61	361.846	943.477	0	361.792	943.371	0	0.645	1282230	0.262212
2	ObjA-1	0.087	52	7684.46	1.479	136	4449	11991	2219.23	303.038	110.654	0	303.015	110.66	0	0.329	399592	0.166412
	ObjA-2	0.087	52	8682.6	1.479	136	5471	12497	2089.02	477.75	997.385	0	477.804	997.383	0	0.329	451495	0.166412
	ObjA-3	0.108	65	8917.17	1.685	166	4811	14386	2817.1	291.908	531.031	0	291.888	531.063	0	0.365	579616	0.185412
	ObjA-4	0.09	54	8059.96	1.485	140	5652	10950	1562.62	816.519	726.519	0	816.514	726.512	0	0.346	435238	0.169257
	ObjA-5	0.115	69	8825.43	1.698	174	4993	13719	2590.72	37.464	346.565	0	37.488	346.624	0	0.387	608955	0.191326
	ObjA-6	0.135	81	9447.94	1.983	204	4646	15764	3305.24	103.309	411.593	0	103.278	411.6	0	0.41	765283	0.207296
	ObjA-7	0.125	75	11247	1.881	190	5437	19390	4091.45	453.28	753.667	0	453.301	753.808	0	0.387	843526	0.199471
	ObjA-8	0.138	83	11826.7	1.99	208	5711	19923	4208.33	793.518	606.253	0	793.575	606.245	0	0.416	981612	0.209587
	ObjA-9	0.165	99	11159.6	2.124	242	6617	15949	2725.5	749.697	352.929	0	749.655	352.904	0	0.441	1104800	0.229175
	ObjA-10	0.198	119	10709.1	2.354	286	6666	15102	2572.97	621.731	127.647	0	621.628	127.642	0	0.511	1274386	0.251049
	ObjA-11	0.275	165	9510.43	2.997	390	4663	15377	3104.46	354.4	326.97	0	354.29	327.022	0	0.704	1569221	0.295864
	ObjA-12	0.211	127	11165	2.544	306	5082	18611	4085.18	723.701	248.89	0	723.72	248.89	0	0.522	1417954	0.259159
	ObjA-13	0.241	145	11289.6	2.686	344	7430	15134	2306.33	1005.33	316.166	0	1005.33	316.146	0	0.584	1636996	0.276971
	ObjA-14	0.23	138	12022.3	2.744	332	8570	15737	2121.13	188.493	805.138	0	188.627	805.135	0	0.606	1659081	0.270576
	ObjA-15	0.236	142	11589.8	2.594	336	6922	15965	2714.09	239.908	701.204	0	239.922	701.214	0	0.567	1645752	0.274082
	ObjA-16	0.256	154	11470.5	2.797	364	5311	18048	3728.05	388.032	554.247	0	388.083	554.226	0	0.594	1766458	0.28546
	ObjA-17	0.223	134	12450.5	2.649	322	7091	17818	3267.95	845.276	817.769	0	845.311	817.799	0	0.555	1668369	0.266427
	ObjA-18	0.211	127	13133.2	2.462	304	4811	23801	5810.02	202.48	463.047	0	202.476	463.155	0	0.511	1667916	0.259159
	ObjA-19	0.211	127	13831.7	2.462	304	5988	22044	4841.68	655.252	608.362	0	655.211	608.429	0	0.522	1756626	0.259159
	ObjA-20	0.24	144	13262.7	2.682	342	5589	20595	4619.34	550.917	823.049	0	550.918	823.014	0	0.547	1909825	0.276395
	ObjA-21	0.363	218	13829.9	3.418	502	5400	22697	5363.86	516.968	413.826	0	516.923	413.958	0	0.73	3014926	0.339921
	ObjB-1	0.085	51	6950.82	1.475	134	4124	10435	1843.29	302.784	111.314	0	302.814	111.296	0	0.319	354492	0.164488
	ObjB-2	0.088	53	6203.76	1.563	140	4280	8701	1343.27	37.623	346.906	0	37.577	346.896	0	0.349	328799	0.167366
	ObjB-3	0.098	59	7777.93	1.665	154	4633	11620	2051.68	453.203	753.915	0	453.136	753.867	0	0.336	458898	0.176619
	ObjB-4	0.097	58	7910	1.662	152	5198	11322	1871.58	103.069	411.879	0	103.026	411.91	0	0.336	458780	0.175716
	ObjB-5	0.133	80	6437.25	1.898	200	4518	7912	1011.25	621.175	127.825	0	621.166	127.817	0	0.416	514980	0.205755
	ObjB-6	0.1	60	8693.15	1.587	154	5158	12818	2341.72	291.983	531.417	0	291.96	531.403	0	0.336	521589	0.178412
	ObjB-7	0.126	76	7832.71	1.803	190	4122	12342	2405.59	478.434	997	0	478.325	997.002	0	0.402	595286	0.200267
	ObjB-8	0.133	80	7473.74	2.061	204	5236	9955	1347.28	353.887	327.225	0	353.91	327.198	0	0.505	597899	0.205755
	ObjB-9	0.145	87	7956.97	1.921	214	5091	10760	1669.98	749.621	353.529	0	749.631	353.461	0	0.42	692256	0.214837
	ObjB-10	0.133	80	8291.46	1.898	200	5171	11500	1897.21	816.288	726.562	0	816.281	726.552	0	0.404	663317	0.205755
	ObjB-11	0.135	81	9066.44	1.901	202	4753	14870	3020	793.63	606.37	0	793.659	606.417	0	0.402	734382	0.207296
	ObjB-12	0.185	111	7920.51	2.328	270	5596	10205	1364.29	1005.42	316.649	0	1005.45	316.639	0	0.476	879176	0.242667
	ObjB-13	0.165	99	8250.57	2.124	242	5879	10483	1364.76	239.929	700.838	0	239.865	700.828	0	0.456	816806	0.229175
	ObjB-14	0.185	111	8000.86	2.328	270	4287	11820	2308.37	845.234	818.18	0	845.333	818.214	0	0.496	888096	0.242667
	ObjB-15	0.166	100	9502.08	2.128	244	4520	15326	3187.23	202.79	463.06	0	202.774	463.072	0	0.456	950208	0.229868
	ObjB-16	0.173	104	9725.36	2.223	254	5356	14438	2755.81	723.548	249	0	723.546	248.982	0	0.465	1011437	0.234665
	ObjB-17	0.168	101	9736.92	2.131	246	6363	12416	1858.72	387.911	555.01	0	387.895	555.018	0	0.441	983429	0.231249
	ObjB-18	0.166	100	10493.2	2.128	244	5674	16023	2999.93	550.93	822.96	0	550.983	822.893	0	0.441	1049321	0.229868
	ObjB-19	0.161	97	11021.2	2.199	240	6439	15141	2734.14	517.062	414.557	0	517.037	414.591	0	0.477	1069061	0.22638
	ObjB-20	0.23	138	10211.8	2.581	328	5615	14817	2722.02	188.659	804.957	0	188.672	804.965	0	0.602	1409222	0.270576
	ObjB-21	0.205	123	10730.8	2.531	298	4699	16231	3629.57	654.984	608.439	0	654.975	608.436	0	0.516	1319884	0.255448
3	ObjA-1	0.092	55	5619.13	1.652	146	4518	7045	737.887	633.109	794.2	0	633.18	794.226	0	0.385	309052	0.171127
	ObjA-2	0.1	60	8497.75	1.668	156	4601	14099	2855.05	135.05	852.817	0	135.053	852.855	0	0.349	509865	0.178412
	ObjA-3	0.092	55	7911.87	1.488	142	5141	11175	1824.47	223.436	294.545	0	223.435	294.523	0	0.351	435153	0.171127
	ObjA-4	0.098	59	8436.83	1.583	152	5390	12427	2108.17	244.932	538.475	0	244.97	538.45	0	0.349	497773	0.176619
	ObjA-5	0.102	61	9679.56	1.59	156	5114	14902	2785.2	396.541	925.934	0	396.483	925.915	0	0.365	590453	0.180188
	ObjA-6	0.088	53	9946.4	1.482	138	5978	14340	2348.16	484.566	260.453	0	484.561	260.484	0	0.329	527159	0.167366
	ObjA-7	0.087	52	9967.81	1.56	138	6912	13503	1983.42	347.788	318.769	0	347.806	318.823	0	0.329	518326	0.166412
	ObjA-8	0.133	80	8762.16	1.898	200	4592	13989	2725.48	975.125	462.5	0	975.109	462.505	0	0.402	700973	0.205755
	ObjA-9	0.125	75	10285.8	1.881	190	5747	15914	3022.08	783.413	477.84	0	783.44	477.818	0	0.385	771434	0.199471
	ObjA-10	0.206	124	9037.58	2.371	296	5212	13625	2456.08	669.645	77.427	0	669.638	77.435	0	0.511	1120660	0.25607
	ObjA-11	0.201	121	9158.86	2.606	296	4623	15353	3292.99	337.835	695.793	0	338.014	695.705	0	0.568	1108222	0.252943
	ObjA-12	0.226	136	8970.67	2.656	326	4601	13572	2745.68	732.397	885.353	0	732.359	885.372	0	0.537	1220011	0.268213
	ObjA-13	0.161	97	10647.7	2.118	238	6650	14450	2294.9	701.361	217.103	0	701.404	217.124	0	0.476	1032830	0.22638
	ObjA-14	0.193	116	11283.3	2.426	282	6372	16497	3038.34	202.543	954.819	0	202.526	954.716	0	0.516	1308858	0.247858
	ObjA-15	0.21	126	12420.3	2.541	304	4953	21994	5175.07	897.008	735.913	0	896.989	736.011	0	0.532	1564960	0.258544
	ObjA-16	0.26	156	11786.2	2.804	368	4681	19795	4676.11	612.045	536.083	0	612.044	536.123	0	0.594	1838653	0.287681
	ObjA-17	0.213	128	13257.6	2.466	306	6256	20626	4302.39	53.312	936.461	0	53.385	936.41	0	0.522	1696973	0.260384
	ObjA-18	0.216	130	13020.8	2.472	310	5018	22476	5330.74	773.362	790.092	0	773.35	790.005	0	0.505	1692702	0.262212
	ObjA-19	0.245	147	12209.5	2.774	350	5047	20989	4753.49	173.51	740.544	0	173.601	740.554	0	0.544	1794795	0.27926
	ObjA-20	0.369	222	12492.5	3.431	510	4833	19725	4636	601.784	778.712	0	601.674	778.782	0	0.735	2773342	0.342719
	ObjA-21	0.273	164	13692.3	2.912	386	5189	22257	5268.24	275.646	198.085	0	275.648	198.018	0	0.606	2245540	0.294786
	ObjB-1	0.09	54	6891.78	1.567	142	4380	10012	1685.75	483.685	261.13	0	483.764	261.104	0	0.336	372156	0.169257
	ObjB-2	0.102	61	5998.66	1.672	158	4169	8310	1223.08	611.295	536.803	0	611.299	536.783	0	0.385	365918	0.180188
	ObjB-3	0.087	52	7565	1.479	136	4567	11549	2107.23	628.5	791.5	0	628.484	791.385	0	0.311	393380	0.166412
	ObjB-4	0.093	56	7372.89	1.492	144	5206	10050	1450.88	782.286	478.5	0	782.206	478.508	0	0.329	412882	0.172055
	ObjB-5	0.118	71	8420.45	1.787	180	4593	13432	2591.91	222.648	294.887	0	222.681	294.918	0	0.385	597852	0.193805
	ObjB-6	0.115	69	9804.73	1.78	176	4740	16744	3505.19	133.957	853.174	0	133.961	853.14	0	0.376	676526	0.191326
	ObjB-7	0.15	90	7465.12	2.013	222	4516	10919	1870.75	731.556	885.733	0	731.495	885.672	0	0.441	671861	0.21851
	ObjB-8	0.116	70	8596.29	1.702	176	5915	11822	1643.84	667.957	78.057	0	667.932	78.007	0	0.385	601740	0.192156
	ObjB-9	0.145	87	8113.49	2.003	216	4532	12912	2536.37	974.379	462.954	0	974.356	463	0	0.434	705874	0.214837
	ObjB-10	0.133	80	9161.36	1.98	202	4490	15145	3190.14	395.738	926.325	0	395.796	926.25	0	0.416	732909	0.205755
	ObjB-11	0.136	82	8504.17	1.905	204	5443	11580	1837.49	201.671	955.244	0	201.723	955.215	0	0.42	697342	0.208063
	ObjB-12	0.145	87	8444.62	2.003	216	5225	11884	1941.12	52.736	936.701	0	52.802	936.803	0	0.441	734682	0.214837
	ObjB-13	0.155	93	8833.47	2.105	230	5087	12085	2162.77	337.656	696.032	0	337.609	696.02	0	0.439	821513	0.222122
	ObjB-14	0.18	108	8902.32	2.236	262	4116	14043	2855.47	172.889	741.139	0	172.848	741.076	0	0.491	961450	0.239365
	ObjB-15	0.135	81	10016.4	1.983	204	5106	15200	2936.83	896.123	736.494	0	896.164	736.463	0	0.416	811328	0.207296
	ObjB-16	0.145	87	10855.5	2.003	216	5276	17141	3594.04	244.379	538.506	0	244.365	538.588	0	0.426	944430	0.214837
	ObjB-17	0.193	116	9357.63	2.344	280	4698	14650	2918.26	274.569	198.526	0	274.53	198.542	0	0.493	1085485	0.247858
	ObjB-18	0.185	111	9957.68	2.409	272	4102	16712	4029.48	346.685	319.144	0	346.739	319.096	0	0.496	1105302	0.242667
	ObjB-19	0.201	121	9590.41	2.442	292	4926	13976	2640.31	700.496	217.496	0	700.382	217.523	0	0.505	1160440	0.252943
	ObjB-20	0.175	105	10413	2.144	254	5469	14674	2748.45	772.162	790.133	0	772.205	790.215	0	0.456	1093368	0.236017
	ObjB-21	0.278	167	10805.2	2.84	390	4447	17137	3906.08	600.503	779.521	0	600.398	779.56	0	0.588	1804472	0.297473
4	ObjA-1	0.087	52	7284.73	1.56	138	4473	11066	2003.2	417.442	613.288	0	417.448	613.277	0	0.336	378806	0.166412
	ObjA-2	0.105	63	6020.78	1.678	162	4699	7326	814.546	122	698.714	0	121.938	698.694	0	0.349	379309	0.182818
	ObjA-3	0.105	63	8362.71	1.678	162	5071	12620	2310	594.254	199.111	0	594.284	199.112	0	0.351	526851	0.182818
	ObjA-4	0.171	103	6193.18	2.383	256	4680	8197	938.002	225.816	643.505	0	225.762	643.431	0	0.544	637898	0.233305
	ObjA-5	0.108	65	9416.88	1.603	164	5453	14011	2541.87	858.446	152.169	0	858.457	152.191	0	0.376	612097	0.185412
	ObjA-6	0.116	70	9143.81	1.783	178	4930	14321	2778.65	767.257	873.986	0	767.304	873.95	0	0.385	640067	0.192156
	ObjA-7	0.16	96	7304.21	2.196	238	5298	9966	1372.33	390.615	97.427	0	390.703	97.332	0	0.505	701204	0.225676
	ObjA-8	0.125	75	9795.99	1.8	188	5006	16423	3302.09	391.533	409.053	0	391.578	409.007	0	0.385	734699	0.199471
	ObjA-9	0.123	74	10183.7	1.797	186	5764	15289	2832.76	146.932	193.176	0	146.998	193.144	0	0.387	753595	0.197869
	ObjA-10	0.146	88	9318.14	2.006	218	4811	15315	3137.27	650.568	287.716	0	650.529	287.738	0	0.439	819996	0.215577
	ObjA-11	0.161	97	10050.3	2.118	238	4763	17513	3841.38	501.639	73.577	0	501.653	73.608	0	0.477	974882	0.22638
	ObjA-12	0.155	93	9444.26	2.023	228	4778	14623	2893.48	21.538	628.785	0	21.455	628.705	0	0.441	878316	0.222122
	ObjA-13	0.155	93	10541.6	2.105	230	5376	17539	3516.88	280.108	813.452	0	280.099	813.449	0	0.441	980365	0.222122
	ObjA-14	0.213	128	9602.21	2.547	308	4922	15642	3081.36	756.406	54.969	0	756.347	54.993	0	0.53	1229083	0.260384
	ObjA-15	0.2	120	10322.6	2.439	290	5189	15860	3222.65	234.817	371.033	0	234.814	370.998	0	0.505	1238714	0.252313
	ObjA-16	0.265	159	10611.4	2.814	374	4586	17777	3949.43	426.132	151.572	0	426.078	151.487	0	0.623	1687207	0.290434
	ObjA-17	0.218	131	11402.2	2.557	314	5449	17638	3817.99	393.053	255.176	0	393.001	255.206	0	0.53	1493694	0.263423
	ObjA-18	0.281	169	11622.7	2.929	396	4761	18962	4477.79	250.101	570.254	0	250.184	570.237	0	0.594	1964229	0.299074
	ObjA-19	0.321	193	16073	3.172	448	4511	26882	7188.82	141.358	754.373	0	141.337	754.317	0	0.659	3102091	0.319652
	ObjB-1	0.088	53	7187.41	1.482	138	4975	9618	1413.77	857.075	152.491	0	857.014	152.481	0	0.329	380933	0.167366
	ObjB-2	0.093	56	5747	1.573	146	4865	6501	480.358	120.714	698.339	0	120.701	698.352	0	0.349	321832	0.172055
	ObjB-3	0.116	70	6293.07	1.783	178	4436	8396	1213.99	392.029	255.414	0	391.98	255.424	0	0.387	440515	0.192156
	ObjB-4	0.088	53	7149.83	1.482	138	4932	9819	1397.24	279.358	813.132	0	279.344	813.087	0	0.311	378941	0.167366
	ObjB-5	0.113	68	7268.54	1.695	172	4207	10695	1892.58	500.721	73.485	0	500.75	73.552	0	0.402	494261	0.189655
	ObjB-6	0.112	67	8471.58	1.692	170	5219	12042	2069.58	390.91	408.97	0	390.869	408.997	0	0.365	567596	0.188814
	ObjB-7	0.163	98	7021.06	2.121	240	4678	9469	1374.4	425.245	151.306	0	425.207	151.297	0	0.465	688064	0.227782
	ObjB-8	0.146	88	8349.03	2.006	218	4103	13775	2829.53	593.534	198.909	0	593.459	198.87	0	0.434	734715	0.215577
	ObjB-9	0.155	93	7781.57	2.023	228	4660	11033	1852.51	234.032	371.452	0	234.005	371.423	0	0.441	723686	0.222122
	ObjB-10	0.225	135	7131.66	2.652	324	4687	10320	1466.54	224.081	642.933	0	223.963	642.691	0	0.645	962774	0.267619
	ObjB-11	0.136	82	9274.26	1.905	204	4447	14974	3152.51	765.683	874.402	0	765.636	874.42	0	0.402	760489	0.208063
	ObjB-12	0.16	96	9538.66	2.114	236	4699	15521	3208.18	145.771	192.771	0	145.724	192.746	0	0.441	915711	0.225676
	ObjB-13	0.156	94	9816.6	2.026	230	4825	15776	3278.11	649.436	288.16	0	649.415	288.125	0	0.456	922760	0.222837
	ObjB-14	0.223	134	9074.49	2.894	328	6398	11351	1376.83	389.746	99.209	0	389.715	99.098	0	0.704	1215982	0.266427
	ObjB-15	0.158	95	11469.7	2.111	234	4427	21476	5153.15	416.368	613.442	0	416.352	613.441	0	0.456	1089626	0.224261
	ObjB-16	0.201	121	9490.34	2.361	290	4631	14075	2869.62	249.587	570.446	0	249.595	570.33	0	0.498	1148331	0.252943
	ObjB-17	0.178	107	10512.7	2.233	260	4371	17514	4055.32	20.869	628.299	0	20.83	628.229	0	0.465	1124862	0.238032
	ObjB-18	0.203	122	10297	2.446	294	5133	15985	3199.87	755.385	54.721	0	755.373	54.688	0	0.505	1256239	0.254199
	ObjB-19	0.228	137	10009.2	2.659	328	4207	16085	3744.73	140.255	754.38	0	140.244	754.425	0	0.537	1371258	0.269397
5	ObjA-1	0.102	61	7449.18	1.672	158	4514	11355	2130.64	519.918	500.033	0	519.92	499.987	0	0.346	454400	0.180188
	ObjA-2	0.085	51	7426.69	1.475	134	4634	11274	1911.97	998	637	0	998.036	637.019	0	0.336	378761	0.164488
	ObjA-3	0.095	57	7607.93	1.577	148	4724	11225	1969.67	721.561	19.175	0	721.569	19.209	0	0.336	433652	0.173895
	ObjA-4	0.092	55	7838.18	1.57	144	4639	12068	2122.55	930.327	711.127	0	930.317	711.116	0	0.351	431100	0.171127
	ObjA-5	0.098	59	6820.76	1.583	152	4722	9273	1364.58	680.559	131.966	0	680.531	131.942	0	0.349	402425	0.176619
	ObjA-6	0.175	105	5433.59	2.389	260	4506	6174	486.913	472.067	507.943	0	472.073	507.946	0	0.617	570527	0.236017
	ObjA-7	0.093	56	8663.05	1.573	146	5961	11530	1632.63	622.107	702.054	0	622.082	702.096	0	0.351	485131	0.172055
	ObjA-8	0.15	90	7218.01	2.013	222	4841	10095	1466.57	868.556	812.7	0	868.524	812.678	0	0.441	649621	0.21851
	ObjA-9	0.116	70	8996.31	1.783	178	5286	13285	2310.64	95	922.071	0	94.994	922.082	0	0.376	629742	0.192156
	ObjA-10	0.145	87	9266.48	2.003	216	5361	13817	2438.35	76.356	762.506	0	76.299	762.522	0	0.426	806184	0.214837
	ObjA-11	0.155	93	8926.34	2.105	230	5762	12254	1951.58	432.806	228.366	0	432.84	228.38	0	0.441	830150	0.222122
	ObjA-12	0.19	114	9504.02	2.338	276	4560	15880	3350.59	116.921	383.974	0	116.914	384.006	0	0.505	1083458	0.245925
	ObjA-13	0.158	95	10548.5	2.111	234	5905	15952	3080.46	738.779	699.284	0	738.759	699.361	0	0.441	1002111	0.224261
	ObjA-14	0.281	169	8897.21	3.01	398	4578	14156	2815.61	501.314	422.124	0	501.203	422.165	0	0.658	1503629	0.299074
	ObjA-15	0.241	145	9848.37	2.686	344	5174	15911	3180.94	297.91	36.614	0	297.809	36.684	0	0.555	1428014	0.276971
	ObjA-16	0.181	109	11645.2	2.239	264	5891	18232	3658.99	517.862	970.651	0	517.897	970.705	0	0.477	1269327	0.240029
	ObjA-17	0.275	165	10878.3	2.915	388	4976	17182	3683.89	726.37	981.121	0	726.274	981.085	0	0.588	1794924	0.295864
	ObjB-1	0.088	53	4745.28	1.563	140	4148	5665	384.504	433.226	228.321	0	433.293	228.299	0	0.329	251500	0.167366
	ObjB-2	0.088	53	6308.66	1.563	140	4141	8869	1411.24	720.811	20.226	0	720.794	20.195	0	0.336	334359	0.167366
	ObjB-3	0.09	54	6196.09	1.567	142	4206	8734	1346.93	997.519	637.13	0	997.443	637.123	0	0.329	334589	0.169257
	ObjB-4	0.083	50	6740.62	1.472	132	4284	9770	1633.24	929.76	710.76	0	929.769	710.81	0	0.319	337031	0.162541
	ObjB-5	0.093	56	6998.79	1.655	148	4101	10505	1855.87	519.696	500.304	0	519.663	500.271	0	0.336	391932	0.172055
	ObjB-6	0.156	94	5665.26	2.108	232	4214	7156	877.476	500.287	422.33	0	500.227	422.359	0	0.491	532534	0.222837
	ObjB-7	0.108	65	7545.14	1.767	168	4124	11202	2109.44	621.692	701.723	0	621.643	701.793	0	0.376	490434	0.185412
	ObjB-8	0.126	76	7080.26	1.803	190	4364	10004	1725.33	116.079	384.237	0	116.115	384.225	0	0.42	538100	0.200267
	ObjB-9	0.107	64	7265.36	1.682	164	5208	9579	1219.1	867.766	813.047	0	867.812	813.056	0	0.351	464983	0.184551
	ObjB-10	0.13	78	6541.44	1.891	196	4975	8069	881.152	297.064	37.41	0	297.1	37.472	0	0.387	510232	0.203421
	ObjB-11	0.092	55	10109	1.57	144	5837	16408	3182.78	471.673	501.891	0	471.682	501.778	0	0.349	555996	0.171127
	ObjB-12	0.098	59	8341.81	1.583	152	5800	11032	1559.54	679.475	132.068	0	679.5	132.07	0	0.349	492167	0.176619
	ObjB-13	0.136	82	7388.12	1.986	206	4731	10074	1603.43	75.61	762.878	0	75.673	762.836	0	0.416	605826	0.208063
	ObjB-14	0.166	100	7742.72	2.209	246	4894	11092	1838.98	725.77	980.87	0	725.765	980.861	0	0.465	774272	0.229868
	ObjB-15	0.18	108	8435.77	2.236	262	4227	12698	2668.9	738.222	699.12	0	738.192	699.121	0	0.465	911063	0.239365
	ObjB-16	0.148	89	9644.17	2.01	220	4944	15208	2967.86	94.629	921.798	0	94.644	921.818	0	0.439	858331	0.217048
	ObjB-17	0.193	116	9261.67	2.426	282	4179	14663	3128.25	517.345	970.25	0	517.324	970.244	0	0.53	1074354	0.247858

## Sheet: yKX172 pairs
	Label	ColocFromAvolume	ColocFromBvolume	ColocFromABvolume	Dist CenterA-CenterB		ObjA radius	ObjB radius	Normalized distance
1	objA1_objB3	88.462	80.702	42.202	0.043		0.166412	0.173895	0.126357
	objA2_objB5	98.113	71.233	41.27	0.032		0.167366	0.196254	0.0880041
	objA3_objB7	82.353	98.246	44.8	0.025		0.189655	0.173895	0.0687664
	objA4_objB16	98.333	64.835	39.073	0.05		0.178412	0.219237	0.125739
	objA5_objB8	92.308	84.507	44.118	0.036		0.185412	0.193805	0.0949324
	objA6_objB1	82.09	96.491	44.355	0.031		0.188814	0.173895	0.085468
	objA7_objB2	73.684	98.246	42.105	0.034		0.200267	0.173895	0.0908696
	objA8_objB10	92.727	94.444	46.789	0.028		0.241352	0.239365	0.0582463
	objA9_objB12	86.735	90.426	44.271	0.039		0.227782	0.222837	0.0865477
	objA10_objB6	57.48	100	36.5	0.029		0.259159	0.196254	0.0636785
	objA11_objB4	78.723	100	44.048	0.031		0.222837	0.197869	0.0736857
	objA12_objB17	84.962	86.923	42.966	0.065		0.265229	0.262212	0.123237
	objA13_objB9	45.255	100	31.156	0.048		0.269397	0.181069	0.106556
	objA14_objB11	67.949	100	40.458	0.036		0.287681	0.236691	0.0686535
	objA15_objB15	85.246	98.113	45.614	0.033		0.254199	0.236691	0.0672249
	objA16_objB14	63.158	88.073	36.782	0.061		0.283782	0.240029	0.116454
	objA17_objB13	50.898	100	33.73	0.042		0.297473	0.211853	0.0824619
2	objA1_objB1	88.462	90.196	44.66	0.029		0.166412	0.164488	0.0876397
	objA2_objB7	100	68.421	40.625	0.032		0.166412	0.200267	0.0872697
	objA3_objB6	90.769	98.333	47.2	0.016		0.185412	0.178412	0.0439773
	objA4_objB10	100	67.5	40.299	0.01		0.169257	0.205755	0.0266658
	objA5_objB2	76.812	100	43.443	0.015		0.191326	0.167366	0.0418186
	objA6_objB4	71.605	100	41.727	0.015		0.207296	0.175716	0.0391632
	objA7_objB3	78.667	100	44.03	0.011		0.199471	0.176619	0.0292483
	objA8_objB11	96.386	98.765	48.78	0.007		0.209587	0.207296	0.0167913
	objA9_objB9	85.859	97.701	45.699	0.025		0.229175	0.214837	0.0563048
	objA10_objB5	67.227	100	40.201	0.024		0.251049	0.205755	0.052539
	objA11_objB8	48.485	100	32.653	0.023		0.295864	0.205755	0.0458516
	objA12_objB16	81.89	100	45.022	0.008		0.259159	0.234665	0.0162001
	objA13_objB12	76.552	100	43.359	0.02		0.276971	0.242667	0.0384884
	objA14_objB20	96.377	96.377	48.188	0.01		0.270576	0.270576	0.0184791
	objA15_objB13	69.718	100	41.079	0.015		0.274082	0.229175	0.0298058
	objA16_objB17	65.584	100	39.608	0.032		0.28546	0.231249	0.0619304
	objA17_objB14	82.09	99.099	44.898	0.017		0.266427	0.242667	0.0333927
	objA18_objB15	78.74	100	44.053	0.013		0.259159	0.229868	0.0265834
	objA19_objB21	93.701	96.748	47.6	0.011		0.259159	0.255448	0.0213755
	objA20_objB18	69.444	100	40.984	0.004		0.276395	0.229868	0.00790102
	objA21_objB19	44.495	100	30.794	0.03		0.339921	0.22638	0.0529753
3	objA2_objB6	90	78.261	41.86	0.047		0.178412	0.191326	0.127117
	objA3_objB5	96.364	74.648	42.063	0.035		0.171127	0.193805	0.0959081
	objA4_objB16	100	67.816	40.411	0.023		0.176619	0.214837	0.058755
	objA5_objB10	98.361	75	42.553	0.036		0.180188	0.205755	0.093278
	objA6_objB1	84.906	83.333	42.056	0.045		0.167366	0.169257	0.133681
	objA7_objB18	100	46.847	31.902	0.048		0.166412	0.242667	0.117337
	objA8_objB9	93.75	86.207	44.91	0.036		0.205755	0.214837	0.0855936
	objA9_objB4	70.667	94.643	40.458	0.053		0.199471	0.172055	0.142655
	objA10_objB8	55.645	98.571	35.567	0.073		0.25607	0.192156	0.162864
	objA11_objB13	75.207	97.849	42.523	0.012		0.252943	0.222122	0.0252597
	objA12_objB7	66.176	100	39.823	0.038		0.268213	0.21851	0.0780733
	objA13_objB19	97.938	78.512	43.578	0.039		0.22638	0.252943	0.0813647
	objA14_objB11	68.966	97.561	40.404	0.04		0.247858	0.208063	0.0877344
	objA15_objB15	64.286	100	39.13	0.043		0.258544	0.207296	0.0923062
	objA16_objB2	39.103	100	28.111	0.042		0.287681	0.180188	0.0897687
	objA17_objB12	67.969	100	40.465	0.025		0.260384	0.214837	0.0526071
	objA18_objB20	76.923	95.238	42.553	0.049		0.262212	0.236017	0.0983483
	objA19_objB14	72.789	99.074	41.961	0.035		0.27926	0.239365	0.0674861
	objA20_objB21	73.874	98.204	42.159	0.062		0.342719	0.297473	0.0968459
	objA21_objB17	70.732	100	41.429	0.047		0.294786	0.247858	0.0866129
4	objA1_objB15	100	54.737	35.374	0.044		0.166412	0.224261	0.112626
	objA2_objB2	73.016	82.143	38.655	0.055		0.182818	0.172055	0.154985
	objA3_objB8	100	71.591	41.722	0.031		0.182818	0.215577	0.0778122
	objA4_objB10	88.35	67.407	38.235	0.074		0.233305	0.267619	0.147727
	objA5_objB1	70.769	86.792	38.983	0.057		0.185412	0.167366	0.161575
	objA6_objB11	85.714	73.171	39.474	0.066		0.192156	0.208063	0.16491
	objA7_objB14	96.875	69.403	40.435	0.081		0.225676	0.266427	0.1646
	objA8_objB6	86.667	97.015	45.775	0.026		0.199471	0.188814	0.0669611
	objA9_objB12	95.946	73.958	41.765	0.05		0.197869	0.225676	0.118051
	objA10_objB13	88.636	82.979	42.857	0.05		0.215577	0.222837	0.114048
	objA11_objB5	69.072	98.529	40.606	0.038		0.22638	0.189655	0.0913385
	objA12_objB17	96.774	84.112	45	0.034		0.222122	0.238032	0.0738884
	objA13_objB4	56.989	100	36.301	0.033		0.222122	0.167366	0.0847268
	objA14_objB18	86.719	90.984	44.4	0.043		0.260384	0.254199	0.0835628
	objA15_objB9	75.833	97.849	42.723	0.036		0.252313	0.222122	0.0758797
	objA16_objB7	61.635	100	38.132	0.038		0.290434	0.227782	0.0733285
	objA17_objB3	53.435	100	34.826	0.043		0.263423	0.192156	0.0943854
	objA18_objB16	71.598	100	41.724	0.022		0.299074	0.252943	0.0398538
	objA19_objB19	70.466	99.27	41.212	0.045		0.319652	0.269397	0.0763943
5	objA1_objB5	88.525	96.429	46.154	0.014		0.180188	0.172055	0.0397454
	objA2_objB3	94.118	88.889	45.714	0.02		0.164488	0.169257	0.059926
	objA3_objB2	77.193	83.019	40	0.053		0.173895	0.167366	0.155307
	objA4_objB4	81.818	90	42.857	0.028		0.171127	0.162541	0.0839156
	objA5_objB12	83.051	83.051	41.525	0.044		0.176619	0.176619	0.124562
	objA7_objB7	98.214	84.615	45.455	0.022		0.172055	0.185412	0.0615443
	objA8_objB9	71.111	100	41.558	0.035		0.21851	0.184551	0.0868355
	objA9_objB16	100	78.652	44.025	0.019		0.192156	0.217048	0.0464316
	objA10_objB13	88.506	93.902	45.562	0.034		0.214837	0.208063	0.0803973
	objA11_objB1	56.989	100	36.301	0.017		0.222122	0.167366	0.0436471
	objA12_objB8	66.667	100	40	0.036		0.245925	0.200267	0.0806828
	objA13_objB15	98.947	87.037	46.305	0.024		0.224261	0.239365	0.0517658
	objA14_objB6	55.621	100	35.741	0.043		0.299074	0.222837	0.0823896
	objA15_objB10	53.793	100	34.978	0.047		0.276971	0.203421	0.0978368
	objA16_objB17	95.413	89.655	46.222	0.027		0.240029	0.247858	0.0553406
	objA17_objB14	60.606	100	37.736	0.027		0.295864	0.229868	0.051357

## Sheet: yKX173 individuals
	Label	Volume (unit)	Volume (pixel)	Mean	SurfaceArea	surfaceArea (pxl)	Min	Max	Std Deviation	X	Y	Z	Xmass	Ymass	Zmass	Feret	integrated Density	meanRadius (um)
1	ObjA-1	0.092	55	5644.56	1.57	144	4206	7316	982.79	935.582	53.2	0	935.587	53.213	0	0.336	310451	0.171127
	ObjA-2	0.115	69	5130.03	1.78	176	4266	5808	454.443	686.638	957.667	0	686.635	957.672	0	0.416	353972	0.191326
	ObjA-3	0.083	50	5986.5	1.635	136	4838	7209	735.279	814.62	711.1	0	814.6	711.13	0	0.365	299325	0.162541
	ObjA-4	0.092	55	6600.27	1.488	142	5250	8209	874.692	153.564	41.255	0	153.546	41.321	0	0.329	363015	0.171127
	ObjA-5	0.108	65	6314.8	1.767	168	4701	7724	882.407	817.723	848.769	0	817.75	848.728	0	0.408	410462	0.185412
	ObjA-6	0.123	74	6604.18	1.797	186	4435	8502	1244.78	210.541	921.189	0	210.553	921.171	0	0.408	488709	0.197869
	ObjA-7	0.128	77	6232.97	1.888	194	4688	7627	849.036	733.26	403.558	0	733.3	403.619	0	0.387	479939	0.201851
	ObjA-8	0.098	59	7674.14	1.583	152	5477	10312	1392.66	672.271	171.271	0	672.36	171.381	0	0.349	452774	0.176619
	ObjA-9	0.148	89	7792.36	2.01	220	4716	11479	1934.69	102.629	780.034	0	102.51	780.083	0	0.426	693520	0.217048
	ObjA-10	0.166	100	7907.16	2.128	244	4502	12549	2270.97	194.91	789.13	0	194.751	789.144	0	0.465	790716	0.229868
	ObjA-11	0.243	146	9465.96	2.689	346	6323	12502	1755.35	289.521	631.582	0	289.495	631.833	0	0.568	1382030	0.278117
	ObjA-12	0.248	149	8740.27	2.78	354	4176	14886	3013.76	395.128	959.846	0	395.096	960.098	0	0.612	1302300	0.280964
	ObjA-13	0.251	151	9700.42	2.706	356	5109	15494	2829.43	482.033	464.523	0	482.182	464.472	0	0.567	1464763	0.282658
	ObjA-14	0.311	187	9859.94	3.152	436	6843	13712	1719.83	363.246	528.342	0	363.316	528.676	0	0.624	1843808	0.314634
	ObjA-15	0.245	147	9941.19	2.692	348	5007	16342	2931.55	980.837	477.197	0	980.516	477.374	0	0.555	1461355	0.27926
	ObjA-16	0.23	138	9736.3	2.581	328	4238	15701	3387.36	230.13	107.239	0	230.075	107.194	0	0.555	1343609	0.270576
	ObjA-17	0.266	160	9915.86	2.899	378	5531	13574	2278.04	415.319	273.962	0	415.22	273.958	0	0.584	1586537	0.290982
	ObjA-18	0.275	165	11651.4	2.997	390	5867	19028	3797.71	28.036	84.921	0	28.346	84.883	0	0.659	1922485	0.295864
	ObjA-19	0.27	162	13682.1	2.905	382	7211	20720	3797.22	245.383	470.086	0	245.595	470.198	0	0.594	2216506	0.293162
	ObjA-20	0.458	275	12263.6	4.016	626	4789	20190	4401.22	601.578	272.585	0	601.206	272.503	0	0.804	3372482	0.381819
	ObjB-1	0.085	51	11653.8	1.475	134	5625	20158	4297.23	685.922	957.98	0	685.87	958.04	0	0.336	594343	0.164488
	ObjB-2	0.087	52	13155.5	1.479	136	6070	23241	4969.16	153.365	41.327	0	153.284	41.233	0	0.329	684085	0.166412
	ObjB-3	0.095	57	13283.2	1.577	148	6006	24842	5619.98	195.93	788.526	0	195.987	788.507	0	0.329	757145	0.173895
	ObjB-4	0.088	53	13480	1.563	140	6502	23856	5116.9	102.962	779.075	0	102.982	779.085	0	0.329	714442	0.167366
	ObjB-5	0.098	59	13909.6	1.583	152	6475	24552	5588.51	934.441	54.034	0	934.449	53.921	0	0.349	820667	0.176619
	ObjB-6	0.105	63	14123.8	1.678	162	6484	25246	5555.91	732.016	402.794	0	732	402.784	0	0.351	889800	0.182818
	ObjB-7	0.11	66	14416.7	1.77	170	5838	26209	6061.25	817.197	849.318	0	817.3	849.381	0	0.387	951502	0.187121
	ObjB-8	0.103	62	15344.1	1.675	160	7440	26617	5846.88	814.677	710.516	0	814.695	710.48	0	0.376	951334	0.181069
	ObjB-9	0.11	66	15318.3	1.688	168	6391	27626	6366.61	210.227	920.879	0	210.306	920.815	0	0.365	1011005	0.187121
	ObjB-10	0.125	75	13809.4	1.8	188	5874	26271	5927.31	479.56	464.973	0	479.552	465.071	0	0.387	1035707	0.199471
	ObjB-11	0.133	80	15301	1.98	202	6192	30514	7031.37	242.65	469.163	0	242.727	469	0	0.426	1224079	0.205755
	ObjB-12	0.121	73	15467.5	1.875	186	6462	28433	6589.86	230.849	108	0	230.819	108.011	0	0.41	1129128	0.196254
	ObjB-13	0.14	84	16149.4	1.993	210	5744	29790	7134.49	670.714	170.655	0	670.864	170.565	0	0.42	1356553	0.2111
	ObjB-14	0.163	98	15296.8	2.121	240	5876	27499	6620.76	24.041	82.857	0	23.975	82.869	0	0.456	1499087	0.227782
	ObjB-15	0.158	95	15561.4	2.111	234	5874	29413	7251.65	394.926	956.137	0	394.941	956.107	0	0.441	1478333	0.224261
	ObjB-16	0.16	96	16736.2	2.196	238	6735	27988	6726.15	414.927	273.365	0	414.966	273.383	0	0.456	1606680	0.225676
	ObjB-17	0.178	107	16931	2.233	260	6300	29881	7543.89	980.318	476.327	0	980.518	476.221	0	0.498	1811622	0.238032
	ObjB-18	0.185	111	17091.9	2.409	272	7289	27661	6386.04	603.18	272.315	0	603.148	272.283	0	0.537	1897199	0.242667
	ObjB-19	0.218	131	16818.5	2.557	314	5819	28883	7229.73	362.481	526.786	0	362.54	526.9	0	0.522	2203228	0.263423
	ObjB-20	0.171	103	18678.3	2.301	254	7287	29850	7177.13	289.495	629.66	0	289.483	629.613	0	0.465	1923866	0.233305
2	ObjA-1	0.092	55	5016.11	1.57	144	4116	5881	530.517	442.818	255.509	0	442.774	255.519	0	0.351	275886	0.171127
	ObjA-2	0.146	88	6854.47	2.006	218	5411	8745	875.419	604.386	56.761	0	604.427	56.833	0	0.439	603193	0.215577
	ObjA-3	0.185	111	7072.45	2.328	270	4115	10811	1796.37	204.081	955.586	0	204.296	955.575	0	0.465	785042	0.242667
	ObjA-4	0.19	114	8145.19	2.338	276	5495	11037	1645.05	623.175	331.737	0	623.069	331.639	0	0.477	928552	0.245925
	ObjA-5	0.19	114	8904.81	2.338	276	5686	11864	1863.24	920.465	308.658	0	920.534	308.59	0	0.511	1015148	0.245925
	ObjA-6	0.315	189	10780.4	3.158	440	6584	15592	2205.19	806.159	570.36	0	806.371	570.166	0	0.645	2037488	0.316651
	ObjA-7	0.251	151	10313.9	2.706	356	4521	16799	3645.6	86.861	606.417	0	86.736	606.333	0	0.568	1557394	0.282658
	ObjA-8	0.396	238	10321.1	3.648	546	5530	15878	2830.41	462.466	401.689	0	462.464	401.464	0	0.726	2456423	0.355036
	ObjA-9	0.466	280	9787.58	3.951	634	4360	15672	2996.87	862.032	829.729	0	862.368	829.486	0	0.792	2740522	0.385139
	ObjA-10	0.245	147	12088.6	2.692	348	6760	17729	2931.66	58.98	908.701	0	59.167	908.813	0	0.568	1777025	0.27926
	ObjA-11	0.348	209	11165.2	3.388	484	4476	16579	3731.41	722.22	650.354	0	722.214	650.433	0	0.673	2333532	0.332824
	ObjA-12	0.391	235	12380.6	3.638	540	5736	19861	3870.41	643.966	157.485	0	644.274	157.449	0	0.712	2909440	0.352788
	ObjA-13	0.369	222	12977.3	3.431	510	5305	20361	4479.63	281.387	649.608	0	281.298	649.328	0	0.714	2880952	0.342719
	ObjB-1	0.112	67	13274.4	1.773	172	5894	24735	5678.04	916.851	311.075	0	916.889	311.038	0	0.376	889386	0.188814
	ObjB-2	0.118	71	12038.7	1.868	182	6178	21285	4518.58	602.451	56.732	0	602.525	56.592	0	0.402	854745	0.193805
	ObjB-3	0.103	62	15022.7	1.675	160	6306	28243	6370.19	86.677	608.145	0	86.728	608.127	0	0.376	931405	0.181069
	ObjB-4	0.123	74	13191.8	1.878	188	6182	23972	5275.98	622.77	334.297	0	622.741	334.385	0	0.416	976196	0.197869
	ObjB-5	0.148	89	12848.7	2.091	222	5993	22678	4939.82	461.079	406.427	0	460.938	406.316	0	0.465	1143531	0.217048
	ObjB-6	0.118	71	16208.6	1.787	180	5712	29537	7138.55	442.155	255.803	0	442.177	255.782	0	0.385	1150809	0.193805
	ObjB-7	0.148	89	16361.4	2.01	220	5715	30995	7545.44	280.539	651.045	0	280.542	651.148	0	0.434	1456163	0.217048
	ObjB-8	0.15	90	16439.9	2.095	224	6022	30238	7561.28	201.556	955.8	0	201.594	955.841	0	0.456	1479591	0.21851
	ObjB-9	0.156	94	16980.2	2.108	232	6693	29322	6935.49	722.117	649.915	0	722.088	650.094	0	0.456	1596139	0.222837
	ObjB-10	0.178	107	16307.2	2.314	262	5802	29355	6992.47	804.374	571.617	0	804.336	571.508	0	0.505	1744875	0.238032
	ObjB-11	0.19	114	18223.5	2.338	276	5969	30516	8105.77	57.64	907.632	0	57.603	907.582	0	0.493	2077480	0.245925
	ObjB-12	0.211	127	17303.8	2.462	304	5933	28897	7431.62	640.622	159.071	0	640.655	159.017	0	0.53	2197581	0.259159
	ObjB-13	0.21	126	17938.4	2.541	304	6258	29039	7515.23	860.349	830.214	0	860.318	830.265	0	0.532	2260237	0.258544
3	ObjA-1	0.087	52	5113.89	1.56	138	4147	5917	542.966	561.808	796.192	0	561.84	796.153	0	0.336	265922	0.166412
	ObjA-2	0.085	51	7051.61	1.475	134	4334	10465	1769.79	172.608	461.824	0	172.541	461.866	0	0.349	359632	0.164488
	ObjA-3	0.085	51	5425.9	1.475	134	4479	6450	565.59	168.98	19.078	0	169.023	19.031	0	0.336	276721	0.164488
	ObjA-4	0.107	64	5293.78	2.008	172	4685	6206	385.577	163.547	120.5	0	163.578	120.515	0	0.441	338802	0.184551
	ObjA-5	0.1	60	7204.42	1.587	154	4883	9750	1435.36	169.783	450.683	0	169.749	450.632	0	0.351	432265	0.178412
	ObjA-6	0.121	73	7030.75	1.875	186	5794	8557	700.086	693.644	757.63	0	693.547	757.627	0	0.465	513245	0.196254
	ObjA-7	0.235	141	7142.46	2.672	336	4850	10523	1333.57	244.248	953.83	0	244.027	953.837	0	0.555	1007087	0.273501
	ObjA-8	0.201	121	7118.1	2.442	292	5052	9053	1109.27	415.752	626.124	0	415.806	626.125	0	0.505	861290	0.252943
	ObjA-9	0.171	103	8140.02	2.219	252	4757	11164	1863.43	643.417	596.272	0	643.435	596.271	0	0.476	838422	0.233305
	ObjA-10	0.191	115	8369.58	2.259	276	4477	12895	2543.47	58.383	153.948	0	58.391	154.144	0	0.477	962502	0.246571
	ObjA-11	0.23	138	9970.62	2.744	332	5560	16185	2974.23	779.717	978.833	0	779.998	978.953	0	0.555	1375946	0.270576
	ObjA-12	0.228	137	10115.2	2.577	326	4134	17885	4072.59	979.255	414.635	0	979.302	414.507	0	0.568	1385777	0.269397
	ObjA-13	0.624	375	12249	4.838	838	4746	18517	4236.5	870.381	910.059	0	870.391	910.38	0	0.917	4593366	0.445674
	ObjB-1	0.085	51	10411	1.557	136	5654	17183	3535.35	168.451	20.059	0	168.47	20.066	0	0.329	530959	0.164488
	ObjB-2	0.102	61	10805.6	1.753	160	5769	18290	3747.41	693.672	757.082	0	693.651	757.048	0	0.376	659144	0.180188
	ObjB-3	0.097	58	11263	1.58	150	5740	18857	3981.07	244.5	952.931	0	244.506	952.87	0	0.349	653252	0.175716
	ObjB-4	0.1	60	13099.6	1.587	154	6218	22903	4970.6	57.683	151.85	0	57.736	151.892	0	0.351	785978	0.178412
	ObjB-5	0.095	57	14663.2	1.577	148	6580	26842	6081.16	976.825	414.93	0	976.836	414.895	0	0.336	835802	0.173895
	ObjB-6	0.105	63	13289	1.678	162	6210	23603	5132.39	561.016	796.794	0	561.046	796.781	0	0.351	837210	0.182818
	ObjB-7	0.116	70	11699.6	2.436	194	7219	19505	3318.13	171.129	456.514	0	171.254	456.743	0	0.555	818970	0.192156
	ObjB-8	0.112	67	13767.7	1.773	172	6164	25180	5517.58	642.119	595.97	0	642.132	595.992	0	0.376	922438	0.188814
	ObjB-9	0.121	73	13686.9	1.793	184	6000	25695	5823.51	775.096	977.137	0	775.199	977.11	0	0.387	999141	0.196254
	ObjB-10	0.14	84	13654.3	1.993	210	6249	24834	5309.04	414.607	626.524	0	414.778	626.353	0	0.426	1146960	0.2111
	ObjB-11	0.15	90	14077.5	2.013	222	5915	24704	5742.01	870.289	902.711	0	870.201	902.617	0	0.426	1266974	0.21851
	ObjB-12	0.183	110	15023.2	2.243	266	5903	26390	6206.75	163.109	119.355	0	163.075	119.316	0	0.493	1652547	0.241352
4	ObjA-1	0.105	63	5194.76	1.678	162	4281	6091	517.304	874.968	688.794	0	874.995	688.824	0	0.351	327270	0.182818
	ObjA-2	0.138	83	6374.94	1.99	208	4256	8492	1171.15	65.446	181.096	0	65.463	181.078	0	0.416	529120	0.209587
	ObjA-3	0.09	54	8611.89	1.567	142	6793	10724	1164.42	19.185	874.704	0	19.264	874.703	0	0.336	465042	0.169257
	ObjA-4	0.138	83	8145.65	1.99	208	5247	10749	1704.45	236.952	341.542	0	236.936	341.464	0	0.416	676089	0.209587
	ObjA-5	0.178	107	8086.4	2.233	260	4175	13348	2610.98	763.28	511.112	0	763.304	511.347	0	0.476	865245	0.238032
	ObjA-6	0.141	85	8884.43	2.078	214	6278	12354	1703.61	635.306	997.929	0	635.538	998.006	0	0.439	755177	0.211853
	ObjA-7	0.218	131	7562.84	2.557	314	4141	11343	2085.59	439.427	304.389	0	439.48	304.493	0	0.568	990732	0.263423
	ObjA-8	0.206	124	8193.39	2.534	300	4590	13153	2390.57	471.661	601.419	0	471.853	601.56	0	0.53	1015980	0.25607
	ObjA-9	0.213	128	8203.54	2.547	308	4198	13078	2628.29	359.875	160.938	0	360.034	160.975	0	0.532	1050053	0.260384
	ObjA-10	0.221	133	8512.39	2.564	318	5176	12804	2180.45	564.955	390.173	0	564.918	389.914	0	0.532	1132148	0.265229
	ObjA-11	0.168	101	9415.52	2.294	250	5136	14654	2834.37	780.436	794.693	0	780.44	794.631	0	0.465	950968	0.231249
	ObjA-12	0.338	203	7943.27	3.287	470	4190	12948	2395.8	232.438	426.113	0	232.775	425.956	0	0.697	1612484	0.328007
	ObjA-13	0.211	127	9729.99	2.462	304	5982	13910	2331.62	125.402	881.409	0	125.525	881.331	0	0.547	1235709	0.259159
	ObjA-14	0.278	167	8942.35	3.085	396	4819	13890	2573.08	207.94	191.695	0	207.729	191.872	0	0.659	1493373	0.297473
	ObjA-15	0.308	185	8850.39	3.227	434	4267	15203	3131.81	236.6	889.016	0	237.006	888.873	0	0.645	1637322	0.313113
	ObjA-16	0.226	136	10798.7	2.574	324	5645	16666	3270.06	653.412	117.463	0	653.386	117.611	0	0.568	1468617	0.268213
	ObjA-17	0.251	151	12006.5	2.787	358	6980	16719	2835.5	96.967	523.219	0	97.135	523.36	0	0.588	1812974	0.282658
	ObjB-1	0.085	51	12704.9	1.475	134	5854	22177	4939.09	780.549	796.627	0	780.588	796.775	0	0.329	647948	0.164488
	ObjB-2	0.088	53	12460.2	1.563	140	6390	20681	4178.41	121.679	881.698	0	121.647	881.766	0	0.349	660392	0.167366
	ObjB-3	0.097	58	12335.3	1.58	150	5781	21536	4676.38	874.466	687.897	0	874.424	687.864	0	0.349	715448	0.175716
	ObjB-4	0.103	62	13629.6	1.675	160	5729	26668	6276.27	761.984	509.645	0	761.982	509.551	0	0.349	845035	0.181069
	ObjB-5	0.097	58	14825.8	1.58	150	6158	26342	5885.5	17.776	874.121	0	17.863	874.129	0	0.349	859895	0.175716
	ObjB-6	0.105	63	14882.6	1.678	162	6010	26695	6144.84	653.873	113.603	0	653.762	113.645	0	0.351	937602	0.182818
	ObjB-7	0.12	72	11990.3	1.79	182	5859	21599	4620.42	438.542	303.333	0	438.475	303.27	0	0.408	863300	0.195441
	ObjB-8	0.115	69	13459.5	1.698	174	5980	24056	5294.63	632.362	996.58	0	632.368	996.65	0	0.387	928703	0.191326
	ObjB-9	0.112	67	15811	1.692	170	6175	28815	6587.99	236.925	341.821	0	236.992	341.795	0	0.385	1059335	0.188814
	ObjB-10	0.138	83	13719.7	1.99	208	5944	25302	5757.69	564.687	390.976	0	564.822	391.02	0	0.42	1138736	0.209587
	ObjB-11	0.123	74	14987.3	1.797	186	5959	26735	6083.84	357.568	160.027	0	357.671	160.017	0	0.426	1109060	0.197869
	ObjB-12	0.131	79	15007.1	1.895	198	6052	28315	6809.53	65.152	181.177	0	65.248	181.128	0	0.41	1185563	0.204202
	ObjB-13	0.17	102	15211.6	2.461	256	6016	27716	6735.05	95.99	521.373	0	95.902	521.132	0	0.544	1551580	0.232621
	ObjB-14	0.171	103	15692.2	2.219	252	5823	26865	6627.97	234.748	890.233	0	234.785	890.243	0	0.477	1616298	0.233305
	ObjB-15	0.15	90	17093.6	2.013	222	6405	30456	7404.47	470.378	599.522	0	470.439	599.468	0	0.42	1538424	0.21851
	ObjB-16	0.163	98	17675.6	2.121	240	7841	27536	6261.91	229.122	427.041	0	229.172	427.081	0	0.434	1732213	0.227782
	ObjB-17	0.185	111	16077.3	2.328	270	6081	28035	7183.9	210.324	187.441	0	210.425	187.461	0	0.465	1784581	0.242667
5	ObjA-1	0.113	68	5384.12	1.777	174	4320	6961	727.832	815.529	780.368	0	815.423	780.321	0	0.387	366120	0.189655
	ObjA-2	0.095	57	5925.05	1.577	148	4602	7663	940.171	550.526	912.263	0	550.469	912.213	0	0.365	337728	0.173895
	ObjA-3	0.088	53	6501.81	1.563	140	4871	8562	1055.11	696.736	171.849	0	696.657	171.831	0	0.349	344596	0.167366
	ObjA-4	0.126	76	6000.43	1.885	192	4280	7653	982.241	933.987	134.895	0	934.026	134.864	0	0.441	456033	0.200267
	ObjA-5	0.11	66	6485.98	1.77	170	5190	8146	802.161	576.879	325.591	0	576.813	325.52	0	0.387	428075	0.187121
	ObjA-6	0.143	86	6077.64	2	214	4392	8045	1012.67	77.744	730.651	0	77.744	730.524	0	0.441	522677	0.21335
	ObjA-7	0.107	64	7891.86	1.763	166	5772	10758	1388	940.547	211.266	0	940.376	211.274	0	0.376	505079	0.184551
	ObjA-8	0.107	64	8642.31	1.682	164	6010	11700	1688.06	470.969	872.062	0	471.019	872.069	0	0.349	553108	0.184551
	ObjA-9	0.145	87	7421.13	2.003	216	4918	10092	1468.12	585.851	849.667	0	585.808	849.761	0	0.476	645638	0.214837
	ObjA-10	0.131	79	8475.19	1.895	198	5719	12210	1848.99	302.962	27	0	303.083	27.085	0	0.426	669540	0.204202
	ObjA-11	0.23	138	7281.2	2.662	330	4203	11356	1970.81	452.014	409.478	0	452.294	409.29	0	0.544	1004805	0.270576
	ObjA-12	0.156	94	9232.45	2.026	230	5479	12960	2204.36	990.521	533.979	0	990.555	534.102	0	0.477	867850	0.222837
	ObjA-13	0.411	247	7523.32	3.678	564	4120	11399	1792.37	131.462	964.915	0	131.707	964.845	0	0.73	1858260	0.361698
	ObjA-14	0.185	111	10053.3	2.246	268	4622	17597	3642.98	106.838	337.631	0	107.056	337.685	0	0.477	1115916	0.242667
	ObjA-15	0.203	122	10134.9	2.446	294	6087	15278	2658.5	520.025	505.426	0	519.807	505.407	0	0.555	1236459	0.254199
	ObjA-16	0.273	164	9562.56	2.912	386	4631	17087	3187.46	739.159	749.622	0	739.484	749.38	0	0.623	1568260	0.294786
	ObjA-17	0.216	130	9863.61	2.554	312	4359	16278	3577.23	311.7	939.285	0	311.786	939.354	0	0.555	1282270	0.262212
	ObjA-18	0.318	191	10686.4	3.165	444	5392	15994	3058.96	202.969	683.136	0	203.012	683.462	0	0.659	2041111	0.318155
	ObjA-19	0.26	156	11562.5	2.804	368	4914	18312	4049.23	214.468	438.769	0	214.378	438.562	0	0.555	1803752	0.287681
	ObjA-20	0.383	230	14210.6	3.621	530	7923	19502	3489.51	958.278	304.009	0	958.017	304.148	0	0.762	3268434	0.34916
	ObjB-1	0.083	50	12023.1	1.472	132	5885	20798	4469.41	301.6	26.6	0	301.538	26.669	0	0.311	601157	0.162541
	ObjB-2	0.088	53	14267.4	1.482	138	6168	25449	5717.45	469.679	872.415	0	469.681	872.362	0	0.329	756174	0.167366
	ObjB-3	0.092	55	12567.9	1.57	144	6167	21607	4713.92	933.527	135.8	0	933.618	135.74	0	0.336	691235	0.171127
	ObjB-4	0.087	52	11147.8	1.56	138	6459	17461	3275.43	818	782.654	0	818.065	782.644	0	0.329	579683	0.166412
	ObjB-5	0.1	60	14334.9	1.668	156	6272	25794	5933.33	105.317	338.533	0	105.232	338.579	0	0.369	860092	0.178412
	ObjB-6	0.087	52	14932.6	1.56	138	7436	25147	5312.56	990.077	533.788	0	990.093	533.838	0	0.336	776496	0.166412
	ObjB-7	0.098	59	13962.2	1.583	152	6512	24280	5243.15	310.271	939.169	0	310.276	939.264	0	0.349	823770	0.176619
	ObjB-8	0.113	68	14174.8	1.777	174	5887	26736	6234.31	696.824	173.221	0	696.842	173.272	0	0.387	963884	0.189655
	ObjB-9	0.11	66	13958.8	1.688	168	5963	24669	5637.17	586.939	846.03	0	586.86	846.09	0	0.365	921282	0.187121
	ObjB-10	0.116	70	14127.3	1.783	178	6006	24445	5310.26	450.371	411.529	0	450.48	411.484	0	0.387	988914	0.192156
	ObjB-11	0.123	74	14868.4	1.797	186	5967	27048	6321.21	737.081	751.405	0	737.065	751.466	0	0.376	1100265	0.197869
	ObjB-12	0.123	74	15177	1.797	186	5939	29006	6817.83	214.095	440.703	0	214.093	440.766	0	0.387	1123098	0.197869
	ObjB-13	0.138	83	13982	1.99	208	5900	25263	5885.9	523.349	505.602	0	523.36	505.572	0	0.426	1160505	0.209587
	ObjB-14	0.14	84	14452.5	1.993	210	5927	26968	6389.92	202.333	681.893	0	202.308	681.847	0	0.416	1214012	0.2111
	ObjB-15	0.13	78	16523.8	1.891	196	6328	29147	7014.17	552.308	913.179	0	552.245	913.067	0	0.387	1288856	0.203421
	ObjB-16	0.135	81	16967.8	1.983	204	6919	30434	7180.23	941.84	211.667	0	941.828	211.595	0	0.426	1374394	0.207296
	ObjB-17	0.131	79	16535.6	1.895	198	6464	28838	6882.93	77.481	731.494	0	77.529	731.498	0	0.387	1306311	0.204202
	ObjB-18	0.155	93	16185.7	2.105	230	5808	28557	6947.81	577.226	327.237	0	577.189	327.214	0	0.462	1505271	0.222122
	ObjB-19	0.231	139	17432.5	2.666	332	5855	27440	7103.23	129.871	965.273	0	129.967	965.172	0	0.555	2423120	0.271163
	ObjB-20	0.225	135	18675.3	2.571	322	5887	30092	7817.03	962.341	302.481	0	962.353	302.415	0	0.544	2521166	0.267619
6	ObjA-1	0.102	61	5455.03	1.672	158	4614	6417	490.736	244.754	848.475	0	244.69	848.445	0	0.385	332757	0.180188
	ObjA-2	0.151	91	6208.15	2.098	226	4174	9019	1406.62	945.637	189.769	0	945.817	189.834	0	0.477	564942	0.219237
	ObjA-3	0.14	84	6567.81	1.993	210	4122	9401	1542.36	607.512	545.071	0	607.554	544.989	0	0.426	551696	0.2111
	ObjA-4	0.133	80	8168.96	1.898	200	5381	11680	1893.68	917.025	900.763	0	917.144	900.694	0	0.416	653517	0.205755
	ObjA-5	0.186	112	8321.98	2.249	270	4453	11377	2077.83	479.33	236.902	0	479.29	236.881	0	0.516	932062	0.243322
	ObjA-6	0.349	210	8175.22	3.473	488	4147	13437	2626.99	955.686	384.371	0	955.426	384.669	0	0.684	1716796	0.333302
	ObjA-7	0.216	130	10071.7	2.554	312	5934	13525	2376.13	35.292	556.662	0	35.264	556.569	0	0.544	1309318	0.262212
	ObjA-8	0.225	135	10527.2	2.734	326	4656	18707	4096.5	683.911	278.696	0	684.027	278.504	0	0.571	1421168	0.267619
	ObjA-9	0.228	137	10691.3	2.496	324	4391	17543	3924.95	758.401	641.985	0	758.443	642.189	0	0.555	1464711	0.269397
	ObjA-10	0.305	183	10024.6	3.057	426	4188	14618	3385.77	251.421	625.579	0	251.355	625.596	0	0.645	1834495	0.311584
	ObjA-11	0.321	193	10031.9	3.335	452	4116	17008	3881.96	93.01	728.767	0	93.145	728.698	0	0.684	1936156	0.319652
	ObjA-12	0.378	227	12118.5	3.448	520	5849	18005	3704.98	192.59	393.304	0	192.742	393.518	0	0.702	2750900	0.346873
	ObjB-1	0.087	52	14584.9	1.479	136	6973	26249	5772.28	89.615	722.327	0	89.62	722.204	0	0.329	758413	0.166412
	ObjB-2	0.1	60	13081.3	1.587	154	6610	22100	4669.6	943.6	187.75	0	943.649	187.688	0	0.351	784878	0.178412
	ObjB-3	0.098	59	14280.8	1.583	152	6936	24817	5434.71	35.475	557.068	0	35.474	557.11	0	0.349	842566	0.176619
	ObjB-4	0.093	56	15923.9	1.655	148	7911	25653	5351.5	479.375	236.518	0	479.35	236.544	0	0.369	891737	0.172055
	ObjB-5	0.123	74	13878.4	1.878	188	5854	25942	5960.51	680.257	280.649	0	680.283	280.66	0	0.416	1026998	0.197869
	ObjB-6	0.102	61	15659	1.672	158	7167	26384	5680.59	914.475	901.295	0	914.518	901.251	0	0.376	955197	0.180188
	ObjB-7	0.118	71	15430.3	1.787	180	6494	27503	6411.12	606.887	545.225	0	606.879	545.234	0	0.387	1095550	0.193805
	ObjB-8	0.135	81	14269.3	1.983	204	5835	26084	6054.45	245.506	848.642	0	245.515	848.613	0	0.439	1155815	0.207296
	ObjB-9	0.135	81	15369.1	1.901	202	5742	27656	6621.85	251.259	624.519	0	251.267	624.529	0	0.408	1244900	0.207296
	ObjB-10	0.131	79	15929.5	1.976	200	5806	31085	7635.14	757.671	639.886	0	757.752	639.893	0	0.416	1258432	0.204202
	ObjB-11	0.155	93	14882.3	2.105	230	6061	25777	6187.97	958.935	381.129	0	958.913	381.261	0	0.439	1384052	0.222122
	ObjB-12	0.165	99	15663.4	2.124	242	5718	28869	7235.43	192.131	388	0	192.067	387.86	0	0.456	1550673	0.229175
	ObjB-13	0.171	103	17710.7	2.219	252	6743	29342	7171.68	91.913	733.476	0	91.917	733.437	0	0.465	1824200	0.233305
7	ObjA-1	0.098	59	5212.36	1.665	154	4158	6749	757.122	288.051	218.068	0	288.141	217.997	0	0.349	307529	0.176619
	ObjA-2	0.115	69	6349.74	1.698	174	4201	8275	1180.03	207	371	0	207.033	371.059	0	0.365	438132	0.191326
	ObjA-3	0.153	92	6145.73	2.101	228	4398	7824	966.121	462.826	68.902	0	462.868	68.9	0	0.439	565407	0.220684
	ObjA-4	0.135	81	7104.47	1.901	202	4108	10632	1886.27	210.617	822.79	0	210.679	822.787	0	0.402	575462	0.207296
	ObjA-5	0.158	95	6985.46	2.03	232	4301	9980	1622.19	185.505	816.758	0	185.39	816.738	0	0.476	663619	0.224261
	ObjA-6	0.195	117	7378.48	2.348	282	4192	10473	1850.06	373.376	566.368	0	373.424	566.308	0	0.498	863282	0.249139
	ObjA-7	0.23	138	7195.94	2.662	330	4265	10559	1764.35	635.87	188.275	0	635.82	188.107	0	0.584	993039	0.270576
	ObjA-8	0.14	84	9161.69	2.156	214	6184	12404	1867.26	488.762	574.667	0	488.842	574.612	0	0.465	769582	0.2111
	ObjA-9	0.236	142	9078.45	2.676	338	4514	15426	2975.81	7.951	70.444	0	8.218	70.191	0	0.588	1289140	0.274082
	ObjA-10	0.218	131	9943.86	2.476	312	6217	13770	2156.95	724.115	537.313	0	724.013	537.415	0	0.516	1302646	0.263423
	ObjA-11	0.273	164	11397.8	2.994	388	5795	18390	3649.7	592.091	864.043	0	591.804	864.241	0	0.606	1869240	0.294786
	ObjA-12	0.291	175	11210.6	3.03	410	5207	17041	3348.47	351.714	889.034	0	351.797	889.272	0	0.623	1961860	0.304349
	ObjA-13	0.26	156	12369	2.804	368	6943	18793	3471.24	715.109	72.147	0	715.397	72.066	0	0.594	1929558	0.287681
	ObjA-14	0.306	184	12004.9	3.142	430	6622	17971	3354.71	895.505	674.592	0	895.313	674.605	0	0.645	2208910	0.312094
	ObjA-15	0.419	252	10869.2	3.858	578	4549	17367	3778.5	600.679	314.278	0	600.814	314.476	0	0.752	2739037	0.365201
	ObjA-16	0.351	211	13627.6	3.476	490	6508	20715	4205.95	331.085	791.801	0	331.225	791.585	0	0.714	2875414	0.334256
	ObjA-17	0.433	260	16219.8	3.803	592	5768	24628	5861.18	523.058	300.858	0	522.98	300.728	0	0.752	4217139	0.371252
	ObjB-1	0.093	56	10010.9	1.655	148	5826	16168	3004.5	639.036	188.786	0	639.07	188.818	0	0.336	560610	0.172055
	ObjB-2	0.09	54	11810.8	1.567	142	6082	19801	3917.32	285.778	218.907	0	285.751	218.966	0	0.365	637783	0.169257
	ObjB-3	0.09	54	12399.2	1.567	142	5805	21490	4700.31	186.315	816.667	0	186.32	816.632	0	0.329	669556	0.169257
	ObjB-4	0.093	56	14823.4	1.573	146	6248	26810	6162.31	209.607	823.232	0	209.663	823.351	0	0.336	830108	0.172055
	ObjB-5	0.103	62	13882.1	1.757	162	5712	26440	6157.97	372.032	566.597	0	371.927	566.609	0	0.369	860688	0.181069
	ObjB-6	0.1	60	11411.1	1.587	154	5933	19249	3798.14	595.25	312.6	0	595.388	312.582	0	0.351	684664	0.178412
	ObjB-7	0.1	60	14705.9	1.668	156	6225	26699	6042.17	205.733	371.65	0	205.739	371.609	0	0.369	882356	0.178412
	ObjB-8	0.113	68	13974.3	1.777	174	5743	26223	6029.49	461.691	69.309	0	461.695	69.254	0	0.385	950253	0.189655
	ObjB-9	0.128	77	14561.9	1.888	194	5745	28699	6929.82	525.584	303.117	0	525.62	303.212	0	0.387	1121268	0.201851
	ObjB-10	0.123	74	15084.5	1.878	188	6529	27158	6393.89	6.311	72.392	0	6.369	72.39	0	0.376	1116251	0.197869
	ObjB-11	0.131	79	14748.4	1.976	200	5902	27316	6380.68	485.658	578.19	0	485.658	578.185	0	0.416	1165121	0.204202
	ObjB-12	0.185	111	13646.5	2.98	286	6390	27129	6229.35	896.441	674.937	0	897.338	674.668	0	0.675	1514756	0.242667
	ObjB-13	0.146	88	15157.3	2.006	218	6133	28133	6651.96	724.477	535.5	0	724.489	535.475	0	0.441	1333846	0.215577
	ObjB-14	0.16	96	16049.3	2.196	238	7350	27113	6140.07	711.625	74.635	0	711.582	74.731	0	0.496	1540736	0.225676
	ObjB-15	0.156	94	17592.1	2.108	232	6590	29847	6964.6	592.766	862.106	0	592.857	862.061	0	0.456	1653655	0.222837
	ObjB-16	0.206	124	16194.8	2.452	298	5720	27546	7001.57	327.379	797.282	0	327.442	797.448	0	0.516	2008155	0.25607
	ObjB-17	0.186	112	18402.7	2.331	272	6243	31461	8204.58	350	887.938	0	350.134	887.864	0	0.505	2061107	0.243322

## Sheet: yKX173 pairs
	Label	ColocFromAvolume	ColocFromBvolume	ColocFromABvolume	Dist CenterA-CenterB		ObjA radius	ObjB radius	Normalized distance
1	objA1_objB5	81.818	76.271	39.474	0.058		0.171127	0.176619	0.166788
	objA2_objB1	69.565	94.118	40	0.032		0.191326	0.164488	0.0899346
	objA3_objB8	94	75.806	41.964	0.024		0.162541	0.181069	0.0698466
	objA4_objB2	92.727	98.077	47.664	0.009		0.171127	0.166412	0.0266636
	objA5_objB7	86.154	84.848	42.748	0.031		0.185412	0.187121	0.0832143
	objA6_objB9	86.486	96.97	45.714	0.018		0.197869	0.187121	0.0467545
	objA7_objB6	71.429	87.302	39.286	0.06		0.201851	0.182818	0.155978
	objA8_objB13	88.136	61.905	36.364	0.068		0.176619	0.2111	0.175384
	objA9_objB4	59.551	100	37.324	0.041		0.217048	0.167366	0.106656
	objA10_objB3	56	98.246	35.669	0.048		0.229868	0.173895	0.118882
	objA11_objB20	65.753	93.204	38.554	0.078		0.278117	0.233305	0.152516
	objA12_objB15	46.98	73.684	28.689	0.152		0.280964	0.224261	0.300856
	objA13_objB10	46.358	93.333	30.973	0.103		0.282658	0.199471	0.213636
	objA14_objB19	67.914	96.947	39.937	0.071		0.314634	0.263423	0.122825
	objA15_objB17	72.789	100	42.126	0.041		0.27926	0.238032	0.079259
	objA16_objB12	52.899	100	34.597	0.043		0.270576	0.196254	0.0921107
	objA17_objB16	60	100	37.5	0.029		0.290982	0.225676	0.05613
	objA18_objB14	37.576	63.265	23.574	0.183		0.295864	0.227782	0.349473
	objA19_objB11	47.531	96.25	31.818	0.118		0.293162	0.205755	0.236512
	objA20_objB18	40.364	100	28.756	0.066		0.381819	0.242667	0.105687
2	objA1_objB6	96.364	74.648	42.063	0.03		0.171127	0.193805	0.0822069
	objA2_objB2	65.909	81.69	36.478	0.079		0.215577	0.193805	0.192974
	objA3_objB8	63.063	77.778	34.826	0.103		0.242667	0.21851	0.223342
	objA4_objB4	54.386	83.784	32.979	0.106		0.245925	0.197869	0.23885
	objA5_objB1	35.088	59.701	22.099	0.177		0.245925	0.188814	0.407141
	objA6_objB10	53.968	95.327	34.459	0.089		0.316651	0.238032	0.160452
	objA7_objB3	41.06	100	29.108	0.071		0.282658	0.181069	0.153107
	objA8_objB5	31.513	84.27	22.936	0.201		0.355036	0.217048	0.351347
	objA9_objB13	45	100	31.034	0.071		0.385139	0.258544	0.110303
	objA10_objB11	72.109	92.982	40.613	0.07		0.27926	0.245925	0.133287
	objA11_objB9	44.976	100	31.023	0.018		0.332824	0.222837	0.0323938
	objA12_objB12	48.085	88.976	31.215	0.151		0.352788	0.259159	0.246754
	objA13_objB7	40.09	100	28.617	0.068		0.342719	0.217048	0.121479
3	objA1_objB6	92.308	76.19	41.739	0.041		0.166412	0.182818	0.117401
	objA2_objB7	47.059	34.286	19.835	0.225		0.164488	0.192156	0.630881
	objA3_objB1	80.392	80.392	40.196	0.045		0.164488	0.164488	0.136788
	objA4_objB12	92.188	53.636	33.908	0.05		0.184551	0.241352	0.117398
	objA5_objB7	40	34.286	18.462	0.244		0.178412	0.192156	0.658448
	objA6_objB2	73.973	88.525	40.299	0.022		0.196254	0.180188	0.058442
	objA7_objB3	41.135	100	29.146	0.038		0.273501	0.175716	0.0845917
	objA8_objB10	67.769	97.619	40	0.049		0.252943	0.2111	0.105594
	objA9_objB8	64.078	98.507	38.824	0.054		0.233305	0.188814	0.127926
	objA10_objB4	47.826	91.667	31.429	0.09		0.246571	0.178412	0.211773
	objA11_objB9	34.058	64.384	22.275	0.201		0.270576	0.196254	0.430564
	objA12_objB5	38.686	92.982	27.32	0.1		0.269397	0.173895	0.225585
	objA13_objB11	18.4	76.667	14.839	0.3		0.445674	0.21851	0.451682
4	objA1_objB3	80.952	87.931	42.149	0.042		0.182818	0.175716	0.117144
	objA2_objB12	92.771	97.468	47.531	0.012		0.209587	0.204202	0.0290003
	objA3_objB5	79.63	74.138	38.393	0.062		0.169257	0.175716	0.179724
	objA4_objB9	80.723	100	44.667	0.011		0.209587	0.188814	0.0276104
	objA5_objB4	55.14	95.161	34.911	0.08		0.238032	0.181069	0.190885
	objA6_objB8	50.588	62.319	27.922	0.132		0.211853	0.191326	0.327398
	objA7_objB7	53.435	97.222	34.483	0.056		0.263423	0.195441	0.122041
	objA8_objB15	61.29	84.444	35.514	0.093		0.25607	0.21851	0.195963
	objA9_objB11	51.562	89.189	32.673	0.101		0.260384	0.197869	0.220402
	objA10_objB10	62.406	100	38.426	0.035		0.265229	0.209587	0.0737127
	objA11_objB1	49.505	98.039	32.895	0.079		0.231249	0.164488	0.199628
	objA12_objB16	40.887	84.694	27.575	0.14		0.328007	0.227782	0.251894
	objA13_objB2	32.283	77.358	22.778	0.152		0.259159	0.167366	0.356369
	objA14_objB17	37.126	55.856	22.302	0.199		0.297473	0.242667	0.368423
	objA15_objB14	50.811	91.262	32.639	0.09		0.313113	0.233305	0.164709
	objA16_objB6	33.824	73.016	23.116	0.159		0.268213	0.182818	0.352526
	objA17_objB13	64.901	96.078	38.735	0.085		0.282658	0.232621	0.164959
5	objA1_objB4	45.588	59.615	25.833	0.137		0.189655	0.166412	0.384759
	objA2_objB15	82.456	60.256	34.815	0.082		0.173895	0.203421	0.217324
	objA3_objB8	92.453	72.059	40.496	0.056		0.167366	0.189655	0.156854
	objA4_objB3	69.737	96.364	40.458	0.041		0.200267	0.171127	0.110395
	objA5_objB18	87.879	62.366	36.478	0.069		0.187121	0.222122	0.168604
	objA6_objB17	82.558	89.873	43.03	0.036		0.21335	0.204202	0.0862167
	objA7_objB16	85.938	67.901	37.931	0.055		0.184551	0.207296	0.140361
	objA8_objB2	73.438	88.679	40.171	0.055		0.184551	0.167366	0.156287
	objA9_objB9	40.23	53.03	22.876	0.155		0.214837	0.187121	0.385613
	objA10_objB1	63.291	100	38.76	0.058		0.204202	0.162541	0.158149
	objA11_objB10	47.101	92.857	31.25	0.107		0.270576	0.192156	0.231235
	objA12_objB6	55.319	100	35.616	0.02		0.222837	0.166412	0.051381
	objA13_objB19	56.275	100	36.01	0.067		0.361698	0.271163	0.105868
	objA14_objB5	54.054	100	35.088	0.072		0.242667	0.178412	0.170989
	objA15_objB13	47.541	69.88	28.293	0.136		0.254199	0.209587	0.293239
	objA16_objB11	45.122	100	31.092	0.112		0.294786	0.197869	0.22734
	objA17_objB7	45.385	100	31.217	0.058		0.262212	0.176619	0.132169
	objA18_objB14	43.979	100	30.545	0.057		0.318155	0.2111	0.107698
	objA19_objB12	47.436	100	32.174	0.08		0.287681	0.197869	0.164762
	objA20_objB20	43.043	73.333	27.123	0.177		0.34916	0.267619	0.286975
6	objA1_objB8	98.361	74.074	42.254	0.031		0.180188	0.207296	0.0800033
	objA2_objB2	48.352	73.333	29.139	0.117		0.219237	0.178412	0.294229
	objA3_objB7	83.333	98.592	45.161	0.026		0.2111	0.193805	0.0642125
	objA4_objB6	55	72.131	31.206	0.106		0.205755	0.180188	0.274652
	objA5_objB4	50	100	33.333	0.016		0.243322	0.172055	0.0385192
	objA6_objB11	34.286	77.419	23.762	0.187		0.333302	0.222122	0.33668
	objA7_objB3	45.385	100	31.217	0.018		0.262212	0.176619	0.0410181
	objA8_objB5	38.519	70.27	24.88	0.169		0.267619	0.197869	0.36306
	objA9_objB10	54.745	94.937	34.722	0.091		0.269397	0.204202	0.192146
	objA10_objB9	44.262	100	30.682	0.044		0.311584	0.207296	0.084798
	objA11_objB1	15.544	57.692	12.245	0.297		0.319652	0.166412	0.61103
	objA11_objB13	37.306	69.903	24.324	0.197		0.319652	0.233305	0.356267
	objA12_objB12	31.718	72.727	22.086	0.217		0.346873	0.229175	0.376705
7	objA1_objB2	61.017	66.667	31.858	0.099		0.176619	0.169257	0.28623
	objA2_objB7	73.913	85	39.535	0.058		0.191326	0.178412	0.156868
	objA3_objB8	70.652	95.588	40.625	0.049		0.220684	0.189655	0.119413
	objA4_objB4	69.136	100	40.876	0.045		0.207296	0.172055	0.118624
	objA5_objB3	56.842	100	36.242	0.033		0.224261	0.169257	0.083859
	objA6_objB5	52.991	100	34.637	0.056		0.249139	0.181069	0.13017
	objA7_objB1	33.333	82.143	23.711	0.131		0.270576	0.172055	0.295958
	objA8_objB11	36.905	39.241	19.018	0.192		0.2111	0.204202	0.462313
	objA9_objB10	50.704	97.297	33.333	0.104		0.274082	0.197869	0.220362
	objA10_objB13	63.359	94.318	37.9	0.075		0.263423	0.215577	0.156576
	objA11_objB15	51.829	90.426	32.946	0.084		0.294786	0.222837	0.16228
	objA12_objB17	61.143	95.536	37.282	0.083		0.304349	0.243322	0.151551
	objA13_objB14	44.872	72.917	27.778	0.175		0.287681	0.225676	0.340893
	objA14_objB12	50	82.883	31.186	0.041		0.312094	0.242667	0.0739057
	objA15_objB6	19.444	81.667	15.705	0.232		0.365201	0.178412	0.426774
	objA16_objB16	29.384	50	18.507	0.27		0.334256	0.25607	0.457375
	objA17_objB9	29.615	100	22.849	0.138		0.371252	0.201851	0.240795

## Sheet: Summary
Normalized CTC Distance
yKX172 (FUSN-FUSN)	yKX173 (FUSN-DDX4N)
0.126357	0.166788
0.0880041	0.0899346
0.0687664	0.0698466
0.125739	0.0266636
0.0949324	0.0832143
0.085468	0.0467545
0.0908696	0.155978
0.0582463	0.175384
0.0865477	0.106656
0.0636785	0.118882
0.0736857	0.152516
0.123237	0.300856
0.106556	0.213636
0.0686535	0.122825
0.0672249	0.079259
0.116454	0.0921107
0.0824619	0.05613
0.0876397	0.349473
0.0872697	0.236512
0.0439773	0.105687
0.0266658	0.0822069
0.0418186	0.192974
0.0391632	0.223342
0.0292483	0.23885
0.0167913	0.407141
0.0563048	0.160452
0.052539	0.153107
0.0458516	0.351347
0.0162001	0.110303
0.0384884	0.133287
0.0184791	0.0323938
0.0298058	0.246754
0.0619304	0.121479
0.0333927	0.117401
0.0265834	0.630881
0.0213755	0.136788
0.00790102	0.117398
0.0529753	0.658448
0.127117	0.058442
0.0959081	0.0845917
0.058755	0.105594
0.093278	0.127926
0.133681	0.211773
0.117337	0.430564
0.0855936	0.225585
0.142655	0.451682
0.162864	0.117144
0.0252597	0.0290003
0.0780733	0.179724
0.0813647	0.0276104
0.0877344	0.190885
0.0923062	0.327398
0.0897687	0.122041
0.0526071	0.195963
0.0983483	0.220402
0.0674861	0.0737127
0.0968459	0.199628
0.0866129	0.251894
0.112626	0.356369
0.154985	0.368423
0.0778122	0.164709
0.147727	0.352526
0.161575	0.164959
0.16491	0.384759
0.1646	0.217324
0.0669611	0.156854
0.118051	0.110395
0.114048	0.168604
0.0913385	0.0862167
0.0738884	0.140361
0.0847268	0.156287
0.0835628	0.385613
0.0758797	0.158149
0.0733285	0.231235
0.0943854	0.051381
0.0398538	0.105868
0.0763943	0.170989
0.0397454	0.293239
0.059926	0.22734
0.155307	0.132169
0.0839156	0.107698
0.124562	0.164762
0.0615443	0.286975
0.0868355	0.0800033
0.0464316	0.294229
0.0803973	0.0642125
0.0436471	0.274652
0.0806828	0.0385192
0.0517658	0.33668
0.0823896	0.0410181
0.0978368	0.36306
0.0553406	0.192146
0.051357	0.084798
	0.61103
	0.356267
	0.376705
	0.28623
	0.156868
	0.119413
	0.118624
	0.083859
	0.13017
	0.295958
	0.462313
	0.220362
	0.156576
	0.16228
	0.151551
	0.340893
	0.0739057
	0.426774
	0.457375
	0.240795
