# Supplementary material for: Asymmetric oligomerization state and sequence patterning can tune multiphase condensate miscibility
Source: Nat Chem. 2024 Feb 21;16(7):1073–82. doi: 10.1038/s41557-024-01456-6 (PMC11230906; doi:10.1038/s41557-024-01456-6)
Supplement: Supplementary file 6 — Statistical source data. [file 41557_2024_1456_MOESM6_ESM.zip]

Archive with 10 entries (10 files):
- Fig 4b_full hnRNPA1c valency_merge.jpg
- __MACOSX/._Fig 4b_full hnRNPA1c valency_merge.jpg
- Fig 4b_high hnRNPA1c valency_merge.jpg
- __MACOSX/._Fig 4b_high hnRNPA1c valency_merge.jpg
- Fig 4b_low hnRNPA1c valency_merge.jpg
- __MACOSX/._Fig 4b_low hnRNPA1c valency_merge.jpg
- Fig 4b_medium hnRNPA1c valency_merge.jpg
- __MACOSX/._Fig 4b_medium hnRNPA1c valency_merge.jpg
- Fig4cdExtendedDataFig3.xlsx
- __MACOSX/._Fig4cdExtendedDataFig3.xlsx
