# Supplementary material for: Asymmetric oligomerization state and sequence patterning can tune multiphase condensate miscibility
Source: Nat Chem. 2024 Feb 21;16(7):1073–82. doi: 10.1038/s41557-024-01456-6 (PMC11230906; doi:10.1038/s41557-024-01456-6)
Supplement: Supplementary file 6 — Statistical source data. [file 41557_2024_1456_MOESM6_ESM.zip › Fig4cdExtendedDataFig3.xlsx]

## Sheet: Summary
Normalized CTC Distance
FUSN valency (High)				FUSN valency (Medium)				FUSN valency (Low)
hnRNPA1c valency (Full)	hnRNPA1c valency (High)	hnRNPA1c valency (Meidum)	hnRNPA1c valency (Low)	hnRNPA1c valency (Full)	hnRNPA1c valency (High)	hnRNPA1c valency (Meidum)	hnRNPA1c valency (Low)	hnRNPA1c valency (Full)	hnRNPA1c valency (High)	hnRNPA1c valency (Meidum)	hnRNPA1c valency (Low)
yKX335	yKX362	yKX358	yKX349	yKX336	yKX363	yKX359	yKX355	yKX337	yKX364	yKX360	yKX356
0.351249	0.198865	0.0398393	0.0461529	0.804996	0.370383	0.144058	0.0251721	0.121841	0.185512	0.132822	0.0800756
0.400248	0.0106695	0.110163	0.133896	0.788849	0.241968	0.119014	0.0319961	0.479852	0.0724945	0.0794534	0.151243
0.202359	0.0450357	0.187503	0.127508	0.282131	0.10193	0.163459	0.0381814	0.398583	0.179721	0.0571621	0.14909
0.722267	0.046833	0.0542065	0.170569	0.265546	0.242515	0.0861339	0.0268612	0.475819	0.362307	0.372867	0.114879
0.221472	0.146384	0.0750314	0.0948965	0.212823	0.0651431	0.139336	0.0944423	0.180814	0.208736	0.1495	0.0416023
0.314782	0.0986655	0.0371652	0.185466	0.421588	0.399203	0.0526825	0.0851928	0.144302	0.623716	0.26341	0.0696936
0.400807	0.114953	0.279163	0.127578	0.101266	0.176524	0.0358318	0.0411431	0.0378444	0.0442645	0.378418	0.0451806
0.279827	0.135497	0.195489	0.124246	0.294156	0.093698	0.0958183	0.0188632	0.080344	0.122414	0.0984335	0.158477
0.187247	0.114702	0.266401	0.10612	0.297219	0.13718	0.482779	0.0834618	0.191486	0.237282	0.328053	0.0595493
0.263532	0.389949	0.00782571	0.0555371	0.287697	0.024303	0.232807	0.281072	0.486776	0.172032	0.28297	0.0203925
0.0743664	0.113404	0.212268	0.0671038	0.466191	0.0766858	0.454782	0.0227966	0.190293	0.390395	0.285227	0.0975537
0.533459	0.572971	0.0841258	0.0664909	0.383363	0.316781	0.332366	0.141981	0.458075	0.446882	0.554287	0.0727667
0.232103	0.0601155	0.353225	0.0579236	0.27226	0.042139	0.506908	0.078555	0.19731	0.422804	0.0559953	0.142747
0.151399	0.34806	0.083998	0.196236	0.436576	0.0631692	0.530703	0.107051	0.39053	0.0688734	0.180039	0.132745
0.169702	0.0623137	0.0426864	0.12727	0.0129734	0.0868339	0.123149	0.192419	0.296672	0.387864	0.0643583	0.0656812
0.307828	0.077352	0.0353366	0.0163006	0.0639767	0.112522	0.0343959	0.138989	0.0554889	0.0747629	0.033994	0.027977
0.160759	0.0810277	0.459579	0.0545868	0.379244	0.124429	0.208631	0.127207	0.495666	0.0896966	0.0122434	0.0207275
0.0562741	0.355568	0.0486921	0.163919	0.0295452	0.45428	0.091213	0.0657835	0.186106	0.0858504	0.0678179	0.0935653
0.101322	0.0365204	0.00701142	0.0886539	0.329804	0.0501542	0.259596	0.0758133	0.132095	0.0850299	0.0470487	0.0512027
0.228382	0.361177	0.0387222	0.115913	0.417895	0.441486	0.0945374	0.10113	0.161562	0.422495	0.0115527	0.143318
0.258535	0.0596639	0.241146	0.112951	0.725829	0.2706	0.0520485	0.0553528	0.171538	0.486563	0.05979	0.178317
0.272249	0.115803	0.0346974	0.0857249	0.596608	0.0502713	0.103375	0.0313679	0.157298	0.0343575	0.0509824	0.115417
0.152667	0.162602	0.0263441	0.0931982	0.796414	0.321316	0.236893	0.0212774	0.1641	0.568967	0.282627	0.0725837
0.649877	0.201358	0.255189	0.0882806	0.639915	0.309951	0.28119	0.134595	0.439479	0.139376	0.22149	0.0367928
0.323387	0.110172	0.150795	0.0576465	0.498199	0.215477	0.0434383	0.0509575	0.191206	0.231954	0.0766712	0.0935301
0.861873	0.102666	0.0247821	0.0687558	0.67072	0.217336	0.168394	0.0159362	0.587436	0.0734902	0.0459	0.0610075
0.244836	0.0102749	0.0686471	0.170944	0.526102	0.0132405	0.0565505	0.0381254	0.379201	0.694781	0.108972	0.0403515
0.387474	0.111966	0.148051	0.176937	0.666542	0.168735	0.341816	0.0616573	0.138208	0.0366189	0.532435	0.148961
0.360566	0.085997	0.0775145	0.145399	0.120258	0.268691	0.377941	0.0779825	0.283019	0.49719	0.126059	0.0942547
0.176713	0.0448283	0.203205	0.11509	0.431197	0.0719053	0.0527636	0.045488	0.548984	0.146973	0.0160874	0.0389999
0.204389	0.0390981	0.138906	0.0705734	0.270654	0.340829	0.100704	0.0375957	0.481654	0.109122	0.222368	0.0357385
0.403142	0.204615	0.0647148	0.0865125	0.0947738	0.0632652	0.0282026	0.0355946	0.0903439	0.587021	0.14488	0.100898
0.0706804	0.0589919	0.196822	0.0899544	0.103435	0.181086	0.423139	0.0757672	0.465677	0.357721	0.0300175	0.176796
0.0458173	0.275185	0.0595947	0.115152	0.509753	0.136528	0.0410944	0.0278756	0.250456	0.208373	0.394252	0.159015
0.136581	0.0279188	0.0336473	0.0864077	0.22578	0.0808761	0.388489	0.0304238	0.263178	0.0417875	0.263385	0.0913239
0.286636	0.335616	0.0221187	0.0579867	0.382642	0.0874712	0.100073	0.0828085	0.252734	0.220942	0.0822837	0.0962761
0.147426	0.0364412	0.0415083	0.0548726	0.283731	0.365754	0.0164929	0.0162164	0.231038	0.608627	0.0333101	0.0270351
0.259502	0.0098628	0.0776657	0.123632	0.2448	0.239212	0.210927	0.0121907	0.350983	0.114745	0.0614918	0.110602
0.261206	0.0286309	0.252296	0.146056	0.725174	0.0619491	0.0519454	0.0626088	0.067877	0.469356	0.488878	0.0657795
0.50855	0.325291	0.0860578	0.0748774	0.398679	0.0708037	0.0882926	0.0677486	0.660624	0.0836274	0.343932	0.136746
0.492911	0.139088	0.100917	0.0823837	0.506725	0.196601	0.120166	0.0532093	0.425449	0.0359662	0.325735	0.184392
0.131319	0.217349	0.107978	0.110653	0.470277	0.170586	0.162251	0.0230838	0.319417	0.667503	0.14755	0.0755568
0.0733807	0.226886	0.056916	0.0756094	0.733351	0.616454	0.314907	0.0450798	0.248	0.0637406	0.2875	0.146826
0.128006	0.0721002	0.024605	0.0928656	0.659768	0.0677078	0.165603	0.0708173	0.667962	0.0287694	0.328459	0.0448701
0.189449	0.301672	0.0684997	0.105976	0.274714	0.0696595	0.0743789	0.0778236	0.44202	0.337494	0.126371	0.0128167
0.224335	0.554288	0.513143	0.111335	0.309127	0.00316784	0.196447	0.0451592	0.368219	0.393571	0.0590675	0.0569076
0.0710942	0.290095	0.0674574	0.07948	0.278918	0.420299	0.32092	0.0106992	0.0964428	0.218133	0.307863	0.100165
0.122558	0.253042	0.036041	0.111951	0.68414	0.0224995	0.0283672	0.12633	0.0636858	0.172957	0.071175	0.0399878
0.0643492	0.0824459	0.0698803	0.0428406	0.436031	0.0678159	0.439108	0.112942	0.0329418	0.642782	0.048881	0.0738446
0.0223069	0.355185	0.380623	0.0851114	0.268632	0.0885085	0.663556	0.159534	0.34864	0.0635429	0.0752882	0.195125
0.565598	0.0441613	0.0344335	0.337266	0.660202	0.13371	0.0462364	0.0746067	0.199947	0.25883	0.100626	0.107483
0.151417	0.124295	0.102496	0.0993893	0.034016	0.370227	0.198642	0.117909	0.0834281	0.0818835	0.108303	0.00155323
0.457055	0.290929	0.0511047	0.0724122	0.589977	0.323261	0.0430163	0.139374	0.369432	0.314081	0.377737	0.0223783
0.200655	0.148988	0.00812589	0.0511469	0.119817	0.605609	0.0405344	0.123854	0.181461	0.142271	0.380203	0.0382741
0.359285	0.425953	0.0834824	0.157331	0.0805803	0.065064	0.207058	0.0452167	0.0681511	0.0634231	0.0257345	0.0837071
0.239458	0.169391	0.0735395	0.0510714	0.249616	0.0373199	0.049669	0.286773	0.125764	0.110623	0.149542	0.015991
0.728101	0.102286	0.0583985	0.051344	0.062606	0.0668361	0.038142	0.0530071	0.332535	0.0102791	0.0987428	0.0764939
0.615632	0.127647	0.211225	0.122721	0.239743	0.586627	0.0570475	0.103492	0.157699	0.193422	0.504536	0.0896999
0.0929865	0.127853	0.055422	0.106913	0.547708	0.241252	0.0576295	0.0418893	0.13624	0.120027	0.285937	0.122088
0.276026	0.118893	0.198352	0.0936265	0.52058	0.41658	0.0131878	0.0295161	0.149283	0.0310469	0.482759	0.107237
0.324948	0.133977	0.226243	0.0531438	0.557135	0.208606	0.033942	0.135739	0.297168	0.0522467		0.0990162
0.179228	0.125397	0.0699419	0.133893	0.488235	0.0768373	0.0996494	0.115453	0.211752	0.40416		0.117553
0.236708	0.312701	0.145146	0.0782787	0.515632	0.213287	0.522396	0.0893359	0.0597383	0.0143876		0.0802816
0.523851	0.110015	0.254023	0.122768	0.113358	0.037126	0.0667132	0.115884	0.0457892	0.274381		0.113587
0.398845	0.284092		0.0701204	0.195495	0.0341428	0.328191	0.0280298	0.627259	0.10586		0.0411275
0.409158	0.0779979		0.0581358	0.225679	0.118767	0.0571581	0.119179	0.592524	0.158172		0.0757789
0.127862	0.107769		0.0503499	0.391709	0.096736	0.101839	0.0478016	0.451789	0.3938		0.11589
0.469213	0.236523		0.0871898	0.104852	0.0977786	0.0570552	0.250138	0.458949	0.354127		0.082439
0.128772	0.205731		0.0426801	0.458115	0.0896664	0.0408361	0.0371113	0.168817	0.0661376		0.0727914
0.395992	0.088632		0.102831	0.0881519	0.0869944	0.359134	0.0155184	0.301161	0.00647365		0.0174421
0.371144	0.134296		0.0380526	0.1992	0.533716	0.0514482	0.0571437	0.274245	0.401232		0.0483321
0.144492	0.285152		0.0407959	0.313985	0.0793036	0.298603	0.0837603	0.210213	0.0214555		0.140081
0.0551022	0.357792		0.0640317	0.366996	0.387846	0.0661789	0.0186324	0.576985	0.545158		0.0409107
0.331822	0.443561		0.0557843	0.439026		0.00935466	0.0567771		0.016612		0.00878071
0.100292	0.0673602		0.0155441	0.047095		0.277882	0.0333806		0.517894		0.0062753
0.11057	0.0339602		0.0271073	0.310399		0.244778	0.0528509		0.0265286		0.062509
0.554573	0.037816		0.0942451	0.146373		0.492677	0.0279562		0.0635728		0.0537783
0.347222	0.0258039			0.352933		0.052558	0.0148887				0.0233238
0.456403	0.146789			0.557134		0.0723385	0.0189001				0.0297227
0.105453	0.0739685			0.323645		0.0216866	0.105896				0.139255
0.437393	0.102194			0.0945313			0.132994				0.0476222
0.337887	0.195539			0.621843			0.0637186				0.222552
0.0761579	0.127956			0.614272			0.0498974				0.0291943
0.424608	0.145418			0.701136			0.104809				0.0287552
0.174586	0.137702			0.288076			0.055334				0.0461304
0.35865	0.105246			0.389732			0.0437359				0.0230037
0.0883829	0.125503			0.313579			0.054198				0.0599165
0.0997267	0.234131			0.229505			0.0184402				0.110161
0.0241562	0.147995			0.277079			0.0880022				0.0760422
0.437537				0.231536			0.0386263				0.0417423
0.113224				0.380489			0.0262963				0.0366435
0.0445299				0.351788			0.247845				0.00139777
0.485146				0.24756			0.049676				0.04363
0.293648				0.13255			0.123508				0.0707045
0.250186											0.0746983
0.381466											0.111266
0.0412734											0.10313
0.134468											0.0441052
0.219477											0.0204488
0.249291											0.105105
0.0772898											0.0980427
0.375514											0.0643333
0.544095											0.186771
0.340761											0.16045
0.452385											0.0907411
0.296543											0.0265405
0.339708											0.0551386
0.543656											0.0367345
0.608838											0.0679584
0.316747											0.0265506
0.525998											0.354688
0.609569											0.0330566
0.353443											0.0564416
0.0564504											0.0309368
0.0764337											0.167023
0.1105											0.0361181
0.0731259
0.127708
0.132075
0.452472
0.217074
0.0692359
0.247758
0.211402
0.06783
0.128716
0.271944
0.485132
0.204838
0.755555
0.344063
0.177221
0.423932
0.300416
0.424576
0.414176
0.149008
0.158272
0.452444
0.302487
0.337756
0.22376
0.320457
0.0779591
0.292042
0.283277
0.369952
0.0728434
0.123447
0.242025
0.406585
0.332959
0.191583
0.534172
0.166338
0.414148
0.122969
0.551376
0.479509
0.423713
0.16822
0.34189
0.253719
0.421938
0.490438
0.350916
0.155148
0.0638613
0.412971
0.247666
0.0673272
0.205954
0.495459
0.412362
0.0987227

## Sheet: yKX335 individuals
	Label	Volume (unit)	Volume (pixel)	Mean	SurfaceArea	surfaceArea (pxl)	Min	Max	Std Deviation	X	Y	Z	Xmass	Ymass	Zmass	Feret	integrated Density	MeanRadius (um)
1	ObjA-1	0.061	53	10344.3	1.204	138	6760	14614	2361.48	304.415	801.679	0	304.447	801.681	0	0.273	548249	0.139345
	ObjA-2	0.062	54	11686.1	1.274	142	7206	17724	3133.74	171.111	589.648	0	171.093	589.682	0	0.279	631047	0.140482
	ObjA-3	0.076	66	9747.83	1.369	168	6912	13439	1844.7	293.97	650.939	0	293.994	650.859	0	0.303	643357	0.155536
	ObjA-4	0.079	69	11784.1	1.444	176	6703	17864	3265.32	1091.29	579.217	0	1091.27	579.271	0	0.348	813102	0.158576
	ObjA-5	0.076	66	11827.5	1.369	168	7904	17287	2694.63	1097.65	46.727	0	1097.75	46.642	0	0.321	780614	0.155536
	ObjA-6	0.08	70	12075.1	1.446	178	6735	18933	3580.54	141.586	1157.1	0	141.58	1157.04	0	0.319	845256	0.159577
	ObjA-7	0.076	66	13327.8	1.369	168	7484	20624	3777.51	949.424	971.394	0	949.358	971.338	0	0.312	879632	0.155536
	ObjA-8	0.088	77	14623.1	1.53	194	8506	22447	4087.26	1141.07	164.675	0	1141.06	164.616	0	0.333	1125980	0.167366
	ObjA-9	0.084	73	14752.1	1.453	184	8836	22050	3888.29	664.123	781.63	0	664.187	781.588	0	0.321	1076904	0.163518
	ObjA-10	0.109	95	13669.9	1.638	232	7832	20781	3817.57	804.547	886.968	0	804.561	886.976	0	0.378	1298642	0.186268
	ObjA-11	0.176	154	12533.8	2.315	366	6828	21468	4262.03	697.13	114.851	0	697.424	114.569	0	0.547	1930210	0.236691
	ObjA-12	0.116	101	15312.5	1.788	248	7376	25974	5405.11	943.119	1152.69	0	943.014	1152.84	0	0.424	1546559	0.192156
	ObjA-13	0.153	134	15321.2	2.269	326	8751	26470	5171.03	40.142	719.716	0	40.504	720.188	0	0.592	2053035	0.220684
	ObjA-14	0.18	157	14270.7	2.322	372	7453	23875	4702.07	501.197	387.401	0	501.302	387.67	0	0.518	2240493	0.239365
	ObjA-15	0.246	215	14637.2	2.793	498	7517	21758	3949.83	1113.6	1073.94	0	1113.56	1074.06	0	0.576	3147003	0.279829
	ObjA-16	0.168	147	15329.7	2.231	350	7360	25899	5486.66	436.075	683.286	0	436.099	683.408	0	0.46	2253468	0.231249
	ObjA-17	0.188	164	17034.6	2.338	386	8912	28979	5785.04	20.933	461.683	0	20.504	461.615	0	0.488	2793670	0.244627
	ObjA-18	0.188	164	16741.1	2.405	388	6747	30071	6924.77	871.25	494.537	0	871.198	494.519	0	0.507	2745547	0.244627
	ObjA-19	0.175	153	17882.4	2.245	362	7761	30942	6867.57	1119.14	431.856	0	1119.28	431.669	0	0.493	2736012	0.236017
	ObjA-20	0.219	191	17274	2.535	444	7666	30260	6616.2	324.257	245.147	0	323.978	244.942	0	0.555	3299329	0.264026
	ObjA-21	0.177	155	18451.8	2.249	366	7784	30860	7007.99	827.632	98.084	0	827.716	97.997	0	0.525	2860031	0.237362
	ObjA-22	0.341	298	17531.7	3.389	676	7142	31127	7029.89	1073.55	743.262	0	1072.9	743.694	0	0.717	5224450	0.32946
	ObjA-23	0.409	357	18332.7	3.659	798	7485	31698	7334.88	207.476	302.182	0	207.12	302.978	0	0.773	6544758	0.360817
	ObjB-1	0.061	53	8922.55	1.204	138	5171	13967	2579.41	171.887	586.434	0	171.899	586.351	0	0.273	472895	0.139345
	ObjB-2	0.062	54	7402.41	1.206	140	5619	9588	1234.18	1085.94	575.704	0	1085.9	575.726	0	0.289	399730	0.140482
	ObjB-3	0.069	60	8308.48	1.355	156	5104	12457	2183.58	306.883	803.35	0	306.855	803.368	0	0.279	498509	0.1482
	ObjB-4	0.126	110	9376.91	1.876	268	7490	11241	1027.3	295.855	649.982	0	295.917	650.029	0	0.418	1031460	0.200267
	ObjB-5	0.157	137	9940.74	2.141	328	5772	14892	2699.01	435.496	679.197	0	435.476	679.118	0	0.441	1361881	0.22355
	ObjB-6	0.236	206	9858.34	2.637	476	6586	13072	1725.6	1114.46	1071.3	0	1114.53	1071.28	0	0.547	2030819	0.274082
	ObjB-7	0.287	251	9294.64	2.943	572	5364	14942	2498.69	500.506	385.072	0	500.362	384.746	0	0.622	2332955	0.30225
	ObjB-8	0.157	137	10724.2	2.073	326	6004	15591	2924.84	801.985	885.073	0	801.934	885.035	0	0.44	1469213	0.22355
	ObjB-9	0.132	115	11666.4	1.887	278	6333	17221	3306.3	665.261	783.339	0	665.217	783.381	0	0.396	1341632	0.20498
	ObjB-10	0.121	106	12646.3	1.799	258	5700	22691	5060.31	953.557	970.896	0	953.573	970.908	0	0.428	1340510	0.196254
	ObjB-11	0.133	116	12661.3	1.89	280	5469	21828	4926.29	141.078	1160.45	0	141.04	1160.53	0	0.409	1468714	0.205755
	ObjB-12	0.155	135	12730.2	2.068	322	5599	21741	4799.54	939.37	1147.36	0	939.365	1147.33	0	0.451	1718572	0.222122
	ObjB-13	0.311	272	13341.1	3.126	618	6972	18386	3212.72	695.912	114.743	0	695.956	114.835	0	0.636	3628788	0.314634
	ObjB-14	0.215	188	13082.4	2.528	438	6393	19665	4123.41	826.271	94.511	0	826.206	94.379	0	0.576	2459489	0.261604
	ObjB-15	0.277	242	13809.2	2.922	554	7084	20455	3520.44	1117.61	432.314	0	1117.43	432.56	0	0.622	3341815	0.296937
	ObjB-16	0.181	158	14172.4	2.256	372	5696	24439	5653.98	1142.77	167.595	0	1142.9	167.643	0	0.507	2239240	0.240029
	ObjB-17	0.188	164	14421.2	2.338	386	6723	21670	4633.57	38.921	716.78	0	38.91	716.783	0	0.516	2365082	0.244627
	ObjB-18	0.367	321	14818.7	3.442	722	5944	21290	4552.95	871.704	493.673	0	871.829	493.69	0	0.697	4756817	0.341789
	ObjB-19	0.288	252	15081.1	3.013	576	8215	20391	3475.92	23.179	460.365	0	23.477	460.472	0	0.642	3800433	0.302776
	ObjB-20	0.301	263	16240.5	3.038	598	8906	21486	3710.56	1096.98	49.684	0	1096.91	49.743	0	0.632	4271242	0.309534
	ObjB-21	0.26	227	15574.8	2.753	520	6657	23616	5186.27	327.432	247.119	0	327.489	247.382	0	0.61	3535477	0.287681
	ObjB-22	0.369	322	16657.6	3.579	728	6987	22916	5109.01	1077.11	739.202	0	1077.13	739.155	0	0.719	5363762	0.342719
	ObjB-23	0.568	496	16297.6	4.586	1094	5611	23853	5746.64	208.712	298.851	0	208.762	298.478	0	0.857	8083594	0.425206
2	ObjA-1	0.058	51	10871.3	1.132	132	6745	16207	2768.88	834.941	365.451	0	834.923	365.396	0	0.273	554438	0.135875
	ObjA-2	0.058	51	10587.8	1.199	134	6775	15450	2570.82	1000.86	1195.18	0	1000.82	1195.22	0	0.279	539980	0.135875
	ObjA-3	0.062	54	11176.2	1.274	142	6821	17365	3267.07	285.389	1007.76	0	285.397	1007.79	0	0.279	603517	0.140482
	ObjA-4	0.058	51	10498.9	1.199	134	7175	15183	2333.82	423	98	0	422.982	97.961	0	0.279	535443	0.135875
	ObjA-5	0.066	58	11675.9	1.351	152	6614	18353	3568.1	296.466	1219.4	0	296.457	1219.41	0	0.312	677203	0.144943
	ObjA-6	0.062	54	12046.7	1.274	142	7962	17866	2945.32	92.333	899.907	0	92.294	899.901	0	0.279	650524	0.140482
	ObjA-7	0.072	63	13165.1	1.362	162	7373	21348	4091.3	221.206	629.984	0	221.23	629.979	0	0.319	829399	0.151388
	ObjA-8	0.089	78	12902.9	1.532	196	6880	20687	4024.66	41.962	182.846	0	41.947	182.778	0	0.345	1006427	0.168314
	ObjA-9	0.106	93	14093.8	1.702	230	7023	24880	5340.76	740.387	45.247	0	740.387	45.272	0	0.386	1310721	0.183687
	ObjA-10	0.127	111	12573	1.878	270	6910	19905	3889.83	384.306	673.64	0	384.346	673.643	0	0.409	1395603	0.201061
	ObjA-11	0.191	167	12829.1	2.345	392	9228	18328	2247.89	785.653	1086.44	0	785.487	1086.23	0	0.563	2142461	0.246571
	ObjA-12	0.108	94	14859.4	1.704	232	6885	25879	5664.91	447.298	1135.23	0	447.317	1135.26	0	0.396	1396786	0.185412
	ObjA-13	0.127	111	14272.6	1.878	270	6743	24311	5167.21	145.261	151.252	0	145.33	151.094	0	0.412	1584259	0.201061
	ObjA-14	0.126	110	14912.4	1.876	268	6883	26625	5866.34	47.745	15.109	0	47.84	15.205	0	0.428	1640369	0.200267
	ObjA-15	0.121	106	15403.5	1.799	258	6960	28435	6319.2	343.868	866.33	0	343.911	866.197	0	0.396	1632769	0.196254
	ObjA-16	0.171	149	14859.9	2.303	356	10406	21346	2973.21	1140.83	165.45	0	1141.01	165.684	0	0.507	2214129	0.233305
	ObjA-17	0.111	97	16783.8	1.711	238	7296	29981	6553.26	114.938	266.897	0	114.942	266.82	0	0.418	1628031	0.187969
	ObjA-18	0.132	115	16316.4	1.955	280	6649	31366	7274.89	562.296	1000.06	0	562.308	1000.04	0	0.428	1876384	0.20498
	ObjA-19	0.135	118	16891.3	1.894	284	8066	27776	5741.31	81.127	436.924	0	81.184	436.922	0	0.428	1993171	0.207296
	ObjA-20	0.196	171	14522	2.354	400	6906	23013	4631.06	700.912	597.825	0	701.056	597.814	0	0.535	2483267	0.249777
	ObjA-21	0.217	190	16063.8	2.533	442	8351	23713	4606.73	567.768	57.647	0	567.742	57.519	0	0.547	3052115	0.262818
	ObjA-22	0.201	176	16545.4	2.433	412	7115	27791	6255.82	415.648	997.409	0	415.756	997.442	0	0.525	2911998	0.252943
	ObjA-23	0.214	187	17345.6	2.526	436	6678	30841	7382.22	530.947	256.369	0	530.833	256.183	0	0.535	3243627	0.260995
	ObjA-24	0.23	201	17643.8	2.625	466	6775	28707	6908.2	1071.82	919.741	0	1071.76	919.645	0	0.56	3546394	0.270576
	ObjA-25	0.271	237	18186.3	2.843	542	7252	29096	6776.94	1182.02	556.992	0	1182.2	557.04	0	0.61	4310146	0.293704
	ObjA-26	0.286	250	19232.2	3.008	572	7743	31565	7117.98	1106.25	775.264	0	1106.07	775.112	0	0.61	4808057	0.301723
	ObjA-27	0.465	406	20406.3	4.042	904	6647	31365	7783.66	514.968	731.485	0	515.066	731.657	0	0.815	8284938	0.384726
	ObjB-1	0.07	61	8409.3	1.425	160	5200	12541	2271.71	299.377	1221.08	0	299.423	1221.05	0	0.345	512967	0.149271
	ObjB-2	0.066	58	8805.71	1.283	150	5532	12740	2177.05	279.103	1011.41	0	279.148	1011.38	0	0.289	510731	0.144943
	ObjB-3	0.071	62	10597.6	1.36	160	5750	17203	3371.47	829.484	366.065	0	829.464	365.981	0	0.321	657052	0.150333
	ObjB-4	0.118	103	11383.1	1.792	252	5335	19945	4285.84	219.398	630.019	0	219.331	630.054	0	0.386	1172455	0.193805
	ObjB-5	0.112	98	11662.3	1.713	240	5125	19325	4191.05	1003.37	1197.03	0	1003.45	1197.08	0	0.378	1142901	0.188814
	ObjB-6	0.129	113	11598.5	1.883	274	5703	18365	3801.38	446.717	1136.68	0	446.671	1136.7	0	0.396	1310631	0.202638
	ObjB-7	0.167	146	10925.6	2.161	346	5165	16924	3644.03	737.925	40.979	0	737.829	40.964	0	0.47	1595141	0.23056
	ObjB-8	0.13	114	13900.2	1.885	276	5547	25645	5916.88	92.956	896.281	0	92.965	896.307	0	0.418	1584628	0.203421
	ObjB-9	0.157	137	13002.4	2.141	328	5628	21589	4683.33	420.905	99.547	0	420.82	99.606	0	0.5	1781327	0.22355
	ObjB-10	0.159	139	13141.2	2.145	332	5128	24402	5899.9	109.698	270.237	0	109.766	270.146	0	0.478	1826627	0.224969
	ObjB-11	0.351	307	11955.2	3.409	694	5150	17016	3363.6	1070.68	920.326	0	1070.78	920.41	0	0.674	3670244	0.334256
	ObjB-12	0.274	239	12271.6	2.983	550	6505	18120	3342.36	699.795	597.485	0	699.543	597.394	0	0.6	2932921	0.295325
	ObjB-13	0.185	162	12646.4	2.266	380	5126	20466	4534.82	39.92	184.259	0	39.816	184.326	0	0.503	2048709	0.242667
	ObjB-14	0.26	227	11933.8	2.753	520	5311	19310	4106.71	80.502	435.093	0	80.461	434.624	0	0.578	2708969	0.287681
	ObjB-15	0.174	152	12926.4	2.243	360	5119	22000	5359.69	340.711	865.382	0	340.767	865.344	0	0.46	1964817	0.235342
	ObjB-16	0.165	144	13729.9	2.224	344	5498	23339	5367.44	558.681	994.854	0	558.713	994.849	0	0.47	1977110	0.229175
	ObjB-17	0.199	174	12735.8	2.428	408	5592	18609	4029.34	383.603	674.276	0	383.673	674.287	0	0.518	2216033	0.251682
	ObjB-18	0.461	403	12680.1	4.035	898	6140	18106	3484.35	1138.57	161.273	0	1138.7	161.038	0	0.796	5110090	0.383068
	ObjB-19	0.184	161	13351.3	2.399	382	5720	21223	4922.96	143.037	154.292	0	143.094	154.299	0	0.484	2149563	0.24201
	ObjB-20	0.203	177	14733.3	2.435	414	8342	21670	3512.51	46.006	16.04	0	45.751	16.026	0	0.515	2607787	0.254199
	ObjB-21	0.422	369	15180.3	3.754	824	6609	21101	4077.05	1105.41	776.211	0	1105.51	776.386	0	0.73	5601524	0.366506
	ObjB-22	0.405	354	14878.2	3.72	794	6385	21190	4491.04	1179.7	557.475	0	1179.4	557.452	0	0.739	5266882	0.359048
	ObjB-23	0.43	376	14994.4	3.77	838	5162	22276	5411.17	566.923	59.896	0	567.023	59.97	0	0.772	5637884	0.369964
	ObjB-24	0.284	248	15763.9	3.004	568	7806	21517	4241.52	531.54	260.04	0	531.493	260.316	0	0.657	3909438	0.300666
	ObjB-25	0.256	224	15438.4	2.813	516	5485	24807	5869.4	412.67	996.866	0	412.556	996.913	0	0.605	3458196	0.28546
	ObjB-26	0.469	410	16617.1	4.051	912	5865	23373	5629.21	784.893	1086.86	0	784.865	1086.99	0	0.781	6813026	0.386377
	ObjB-27	0.56	489	17936.7	4.503	1078	7987	23953	4540.09	514.924	730.953	0	514.874	730.843	0	0.854	8771030	0.422201
3	ObjA-1	0.06	52	10061.6	1.202	136	6622	14326	2290.81	543.058	927.942	0	543.074	927.933	0	0.279	523204	0.138198
	ObjA-2	0.06	52	10813.5	1.269	138	6792	16251	2860.37	792.385	641.923	0	792.401	641.966	0	0.289	562301	0.138198
	ObjA-3	0.065	57	10664.4	1.281	148	6643	15952	2776.61	903.86	38.018	0	903.848	37.983	0	0.289	607868	0.143841
	ObjA-4	0.069	60	11186.7	1.288	154	7096	16790	2899.87	490.6	1052.97	0	490.549	1052.97	0	0.312	671202	0.1482
	ObjA-5	0.069	60	13711.9	1.355	156	7322	22456	4333.55	97.667	156.15	0	97.743	156.113	0	0.312	822715	0.1482
	ObjA-6	0.073	64	12472.2	1.365	164	7704	18492	3212.53	820.719	175.328	0	820.725	175.351	0	0.303	798220	0.152436
	ObjA-7	0.085	74	13931.3	1.455	186	7131	23552	4791.22	460	680.689	0	460.012	680.78	0	0.321	1030919	0.164488
	ObjA-8	0.072	63	14947.4	1.295	160	8818	23219	4303.35	714.444	53.825	0	714.454	53.807	0	0.303	941685	0.151388
	ObjA-9	0.094	82	13217.6	1.609	206	6830	21409	4419.74	300.622	219.28	0	300.58	219.275	0	0.353	1083847	0.172977
	ObjA-10	0.097	85	13612.8	1.616	212	6952	22934	4712.37	781.859	479.612	0	781.883	479.56	0	0.348	1157091	0.175716
	ObjA-11	0.098	86	13881.3	1.686	216	6960	24173	5078.14	945.43	628.43	0	945.345	628.405	0	0.378	1193794	0.176619
	ObjA-12	0.093	81	15004.3	1.539	202	7435	25740	5202.99	1010.65	1146.43	0	1010.73	1146.35	0	0.348	1215347	0.172055
	ObjA-13	0.1	87	15557.3	1.62	216	7876	26849	5591.79	222.759	27.966	0	222.775	27.892	0	0.378	1353483	0.178412
	ObjA-14	0.098	86	16389.4	1.55	212	7470	29053	6241.96	742.047	977.965	0	742.026	977.866	0	0.364	1409489	0.176619
	ObjA-15	0.11	96	14415	1.776	238	6816	24809	5265.23	907.479	447.688	0	907.535	447.657	0	0.407	1383843	0.187121
	ObjA-16	0.105	92	15187.5	1.632	226	7155	25836	5485.85	1115.37	401.826	0	1115.41	401.715	0	0.366	1397248	0.182818
	ObjA-17	0.173	151	13011.8	2.308	360	6903	20439	4004.23	358.848	892.781	0	358.991	892.825	0	0.518	1964781	0.234665
	ObjA-18	0.124	108	15465.8	1.804	262	6639	28718	6470.56	1037.63	202.389	0	1037.55	202.316	0	0.409	1670310	0.198672
	ObjA-19	0.118	103	17718.6	1.792	252	8356	28801	5883.34	710.35	720.553	0	710.363	720.563	0	0.409	1825017	0.193805
	ObjA-20	0.149	130	15724.9	2.057	312	6711	28519	6390.56	47.423	540.815	0	47.571	540.979	0	0.471	2044239	0.21778
	ObjA-21	0.173	151	16339.7	2.24	358	6881	28424	6432.07	278.675	661.881	0	278.643	661.951	0	0.488	2467298	0.234665
	ObjA-22	0.256	224	16394	2.813	516	7608	28908	5893.41	180.728	534.201	0	181.242	534.117	0	0.591	3672247	0.28546
	ObjA-23	0.268	234	16645.9	2.972	540	7263	29023	6435.98	245.44	744.124	0	244.948	744.196	0	0.629	3895132	0.292074
	ObjA-24	0.212	185	18687.2	2.521	432	7061	33716	8232.84	556.319	375.059	0	556.082	375.037	0	0.578	3457134	0.259772
	ObjA-25	0.301	263	18352.5	3.106	600	7000	29864	7178.15	467.103	124.338	0	467.039	124.676	0	0.632	4826695	0.309534
	ObjA-26	0.236	206	19489.8	2.637	476	7249	33108	8264.69	419.034	532.083	0	419.076	531.908	0	0.567	4014896	0.274082
	ObjB-1	0.076	66	9407.7	1.369	168	5377	14769	2720.69	746.136	974.864	0	746.071	974.859	0	0.303	620908	0.155536
	ObjB-2	0.09	79	11274.2	1.534	198	6050	18013	3566.19	459.152	673.544	0	459.074	673.572	0	0.338	890663	0.169257
	ObjB-3	0.109	95	10563.6	1.774	236	6426	15990	2786.98	43.8	537.779	0	43.654	537.776	0	0.378	1003539	0.186268
	ObjB-4	0.094	82	12055.8	1.541	204	6057	20313	4221.29	538.805	924.939	0	538.73	925.035	0	0.364	988576	0.172977
	ObjB-5	0.105	92	11263.1	1.699	228	5541	19347	4095.37	1038.07	197.13	0	1038.06	197.158	0	0.353	1036206	0.182818
	ObjB-6	0.108	94	12362.1	1.704	232	5418	21922	4802.14	791.223	641.074	0	791.185	641.064	0	0.395	1162042	0.185412
	ObjB-7	0.128	112	12202.4	1.948	274	5906	19758	4190.35	905	33.5	0	905.04	33.517	0	0.471	1366669	0.201851
	ObjB-8	0.13	114	12018.7	1.885	276	5125	20496	4609.55	301.412	219.956	0	301.353	219.964	0	0.409	1370136	0.203421
	ObjB-9	0.153	134	11507.1	2.066	320	5938	18475	3683.13	283.313	660.022	0	283.547	660.045	0	0.44	1541950	0.220684
	ObjB-10	0.136	119	12427.5	2.032	290	5284	22896	5269.96	93.882	156.059	0	93.936	156.055	0	0.413	1478867	0.208063
	ObjB-11	0.151	132	11382.6	2.129	318	5253	18530	4054.38	821.447	177.848	0	821.429	177.938	0	0.507	1502507	0.219237
	ObjB-12	0.132	115	13404.8	1.887	278	6373	21909	4537.9	946.261	632.009	0	946.275	631.952	0	0.418	1541550	0.20498
	ObjB-13	0.15	131	12446.2	2.059	314	5603	20684	4570.58	1008.59	1146.69	0	1008.6	1146.8	0	0.445	1630456	0.21851
	ObjB-14	0.125	109	14134.8	1.806	264	6320	24188	5343.62	717.275	48.11	0	717.297	48.066	0	0.396	1540695	0.199471
	ObjB-15	0.127	111	13943.3	2.013	274	8027	21628	4097.35	782.613	476.64	0	782.381	476.661	0	0.471	1547703	0.201061
	ObjB-16	0.167	146	12532	2.161	346	5564	20725	4742.04	491.555	1055.01	0	491.597	1055.06	0	0.488	1829675	0.23056
	ObjB-17	0.171	149	12797.1	2.168	352	5437	20560	4636.22	708.98	721.409	0	708.965	721.495	0	0.46	1906769	0.233305
	ObjB-18	0.41	358	13473.2	3.729	802	5140	19533	4353.17	245.765	743.126	0	245.943	742.909	0	0.732	4823407	0.361258
	ObjB-19	0.195	170	13809.4	2.419	400	5101	24565	5938.2	902.347	447.353	0	902.37	447.284	0	0.535	2347606	0.249139
	ObjB-20	0.263	230	13976.8	2.827	528	6182	21164	4608.52	358.104	890.935	0	358.121	890.87	0	0.578	3214675	0.289336
	ObjB-21	0.225	197	14668.9	2.616	458	6344	22734	5105.99	561.457	374.523	0	561.5	374.578	0	0.61	2889776	0.267619
	ObjB-22	0.196	171	14563.7	2.354	400	5598	25293	6267.95	1114.28	406.93	0	1114.29	406.974	0	0.488	2490386	0.249777
	ObjB-23	0.315	275	14461.3	3.133	624	6152	20376	4538.93	178.378	533.182	0	178.397	533.269	0	0.67	3976855	0.316651
	ObjB-24	0.346	302	16650.1	3.398	684	6635	23456	5449.09	417.07	532.252	0	417.011	532.312	0	0.718	5028345	0.331866
	ObjB-25	0.228	199	16632.4	2.553	460	6457	25809	6182.38	223.553	31.005	0	223.56	30.918	0	0.555	3309849	0.269397
	ObjB-26	0.474	414	16393	4.06	920	5100	24096	5949.11	466.145	122.498	0	466.241	122.408	0	0.792	6786704	0.388431
4	ObjA-1	0.069	60	11699.6	1.355	156	6681	18384	3462.89	587.217	992.433	0	587.225	992.467	0	0.321	701976	0.1482
	ObjA-2	0.065	57	11847.3	1.281	148	6999	18486	3357.17	1061.86	419.842	0	1061.82	419.821	0	0.312	675294	0.143841
	ObjA-3	0.073	64	12555.1	1.365	164	6855	20465	4157.37	220.406	922.406	0	220.428	922.456	0	0.321	803527	0.152436
	ObjA-4	0.087	76	12928.1	1.527	192	6641	21635	4533.64	65.579	483.395	0	65.56	483.341	0	0.333	982533	0.166412
	ObjA-5	0.086	75	14578.8	1.457	188	7101	25159	5272.35	1114.45	121.96	0	1114.42	121.948	0	0.353	1093413	0.165453
	ObjA-6	0.116	101	13191.8	1.788	248	6671	23141	4817.49	1130.91	647.327	0	1130.96	647.273	0	0.396	1332370	0.192156
	ObjA-7	0.098	86	15029.6	1.686	216	8445	23897	4569.11	168.198	587.965	0	168.195	587.942	0	0.366	1292544	0.176619
	ObjA-8	0.108	94	15272.6	1.704	232	7215	26143	5589.31	760.33	440.223	0	760.377	440.21	0	0.378	1435627	0.185412
	ObjA-9	0.119	104	14834.8	1.862	256	7896	24611	4806.19	1155.92	1007.13	0	1155.93	1007.15	0	0.386	1542817	0.194625
	ObjA-10	0.129	113	15173.2	1.95	276	6740	26518	5916.4	765.761	1000.02	0	765.739	999.953	0	0.413	1714568	0.202638
	ObjA-11	0.124	108	15723.1	1.871	264	7603	26720	5633.3	542.741	885.861	0	542.733	885.868	0	0.418	1698096	0.198672
	ObjA-12	0.147	128	14227	2.052	308	6990	23300	4929.8	318.703	812.328	0	318.665	812.405	0	0.441	1821060	0.216314
	ObjA-13	0.182	159	14590.3	2.326	376	6926	26539	5566.19	395.314	133.736	0	394.979	133.704	0	0.507	2319855	0.240692
	ObjA-14	0.148	129	16622.7	1.987	308	6620	30007	6964.75	833.078	725.256	0	833.093	725.374	0	0.441	2144331	0.217048
	ObjA-15	0.245	214	15126.6	2.723	494	7609	25641	4977.48	612.056	318.425	0	612.072	318.996	0	0.622	3237103	0.27926
	ObjA-16	0.152	133	17147.4	2.064	318	6722	31886	7453.78	12.586	1219.89	0	12.658	1219.9	0	0.46	2280599	0.219962
	ObjA-17	0.139	121	17857.8	2.036	294	6705	33981	8076.77	1092.41	920.959	0	1092.41	920.935	0	0.451	2160791	0.210345
	ObjA-18	0.165	144	16533.3	2.224	344	7137	28683	6514.41	858.479	933.5	0	858.544	933.496	0	0.478	2380801	0.229175
	ObjA-19	0.158	138	17363	2.211	332	6885	32095	7487.56	1012.54	1043.91	0	1012.5	1043.79	0	0.478	2396099	0.224261
	ObjA-20	0.152	133	17691.1	2.064	318	6721	33605	8092.1	240.211	633.654	0	239.997	633.724	0	0.471	2352910	0.219962
	ObjA-21	0.298	260	15346.4	3.099	594	6712	24189	5203.16	861.258	793.354	0	860.989	793.332	0	0.653	3990068	0.307988
	ObjA-22	0.19	166	17511.1	2.478	394	6987	31706	7287.16	678.759	553.367	0	678.621	553.513	0	0.555	2906839	0.245925
	ObjA-23	0.207	181	19177.3	2.444	422	7064	34222	8344.28	213.039	275.934	0	213.098	275.714	0	0.558	3471090	0.256691
	ObjA-24	0.268	234	18791.3	2.836	536	6862	31497	7851.69	404.175	958.859	0	404.241	958.617	0	0.578	4397159	0.292074
	ObjA-25	0.373	326	19739.7	3.521	734	8736	30790	6326.33	204.742	1189.53	0	204.67	1189.98	0	0.714	6435132	0.344572
	ObjB-1	0.149	130	8147.05	2.057	312	5874	10459	1211.03	1154.09	1006.05	0	1153.94	1006	0	0.428	1059117	0.21778
	ObjB-2	0.165	144	8283.6	2.089	340	5205	10305	1431.82	12	1219.81	0	11.963	1219.85	0	0.454	1192838	0.229175
	ObjB-3	0.139	121	9001.87	2.036	294	5134	14479	2560.19	1127.19	645.769	0	1127.01	645.761	0	0.451	1089226	0.210345
	ObjB-4	0.1	87	11182.7	1.688	218	5273	19045	4074.02	217.161	919.345	0	217.102	919.376	0	0.366	972896	0.178412
	ObjB-5	0.108	94	12026.7	1.704	232	6468	18615	3625.03	1087.13	918.915	0	1087.06	918.973	0	0.364	1130508	0.185412
	ObjB-6	0.129	113	11902	1.95	276	5102	21202	4785.6	1118.35	119.239	0	1118.45	119.271	0	0.441	1344929	0.202638
	ObjB-7	0.13	114	12858.9	1.885	276	6373	20670	4271.78	1009.37	1043.73	0	1009.36	1043.77	0	0.409	1465913	0.203421
	ObjB-8	0.13	114	12706.4	1.817	274	6971	17578	3252.33	65.211	484.5	0	65.193	484.54	0	0.409	1448528	0.203421
	ObjB-9	0.142	124	11904.7	2.111	302	5221	19416	4308.52	762.669	435.806	0	762.675	435.758	0	0.484	1476182	0.212603
	ObjB-10	0.167	146	11542.7	2.161	346	5216	18873	4073.98	854.658	934.596	0	854.555	934.774	0	0.471	1685229	0.23056
	ObjB-11	0.13	114	13690.8	1.953	278	6584	24443	5285.63	583.509	988.018	0	583.534	987.817	0	0.471	1560756	0.203421
	ObjB-12	0.152	133	12602.6	2.064	318	6775	17694	3355.77	542.699	884.774	0	542.72	884.857	0	0.454	1676152	0.219962
	ObjB-13	0.167	146	12509.2	2.229	348	5353	21932	4977.35	1064.88	417.466	0	1064.89	417.508	0	0.484	1826345	0.23056
	ObjB-14	0.235	205	12457.9	2.635	474	7709	16137	2398.82	860.937	793.971	0	861.02	793.919	0	0.592	2553878	0.273501
	ObjB-15	0.312	273	13169.9	3.129	620	6527	18751	3415.25	319.923	811.33	0	320.158	811.166	0	0.642	3595385	0.315139
	ObjB-16	0.278	243	13469.7	2.925	556	6888	20511	3770.49	395.683	133.877	0	395.979	133.938	0	0.602	3273130	0.297473
	ObjB-17	0.212	185	14440.5	2.521	432	8278	19587	3175.97	678.47	551.368	0	678.442	551.143	0	0.525	2671494	0.259772
	ObjB-18	0.207	181	13653.9	2.444	422	6138	20186	4283.51	169.177	588.033	0	169.299	588.169	0	0.535	2471362	0.256691
	ObjB-19	0.361	315	13386.5	3.428	710	5968	18437	3975.93	610.987	316.667	0	610.954	316.674	0	0.685	4216732	0.338984
	ObjB-20	0.182	159	13938.3	2.326	376	5163	24202	5851.62	762.509	1003.4	0	762.464	1003.36	0	0.493	2216197	0.240692
	ObjB-21	0.317	277	13755.8	3.138	628	5702	20828	4644.91	405.921	963.004	0	405.966	963.195	0	0.638	3810353	0.317654
	ObjB-22	0.188	164	15415.7	2.27	384	6040	25317	5891.84	831.738	719.445	0	831.673	719.355	0	0.488	2528171	0.244627
	ObjB-23	0.485	424	15998.9	4.083	940	6670	21558	4312.94	204.84	1187.86	0	204.886	1187.64	0	0.792	6783528	0.392913
	ObjB-24	0.24	210	14926.6	2.714	486	5481	25908	6494.35	210.605	278.41	0	210.594	278.462	0	0.56	3134577	0.276395
	ObjB-25	0.243	212	16312.8	2.651	488	5439	26055	6706.14	244.259	629.774	0	244.368	629.702	0	0.578	3458316	0.278117
5	ObjA-1	0.058	51	10429.4	1.199	134	6859	14657	2377.07	834.431	1101.47	0	834.416	1101.44	0	0.258	531900	0.135875
	ObjA-2	0.063	55	10512	1.276	144	6895	15464	2582.59	1112.74	730.127	0	1112.75	730.122	0	0.279	578160	0.14161
	ObjA-3	0.074	65	11310.8	1.367	166	7022	17133	3010.1	1067.38	185.338	0	1067.36	185.386	0	0.312	735202	0.153476
	ObjA-4	0.072	63	12012.2	1.362	162	6676	19331	3719.97	519.54	616.778	0	519.503	616.793	0	0.312	756770	0.151388
	ObjA-5	0.082	72	11492.5	1.45	182	6646	18293	3362.59	108.819	511.333	0	108.832	511.369	0	0.333	827463	0.161559
	ObjA-6	0.096	84	13640.4	1.546	208	6905	22971	4699.81	79.929	979.75	0	79.902	979.691	0	0.378	1145796	0.174808
	ObjA-7	0.087	76	14616.7	1.527	192	7651	25036	5100.44	401.75	671.842	0	401.783	671.822	0	0.345	1110867	0.166412
	ObjA-8	0.087	76	14559.1	1.46	190	7197	24207	4899.81	486	946.5	0	486.008	946.46	0	0.321	1106490	0.166412
	ObjA-9	0.093	81	15466.8	1.539	202	8105	25524	4932.59	113.914	93.926	0	113.807	93.869	0	0.353	1252810	0.172055
	ObjA-10	0.103	90	14808.9	1.627	222	6704	25905	5766.07	718.811	708.411	0	718.832	708.417	0	0.366	1332797	0.181069
	ObjA-11	0.098	86	14848.3	1.618	214	7498	24799	5023.03	93.907	174.512	0	93.909	174.454	0	0.378	1276952	0.176619
	ObjA-12	0.106	93	15036.5	1.634	228	6900	26574	5682.23	582.538	44.043	0	582.479	44.038	0	0.378	1398395	0.183687
	ObjA-13	0.158	138	15960	2.143	330	6968	28523	6430.69	920.986	324.804	0	921.053	324.75	0	0.478	2202484	0.224261
	ObjA-14	0.148	129	15951.4	1.987	308	6822	29520	6543.73	800.977	277.31	0	801.039	277.259	0	0.46	2057729	0.217048
	ObjA-15	0.148	129	16136.9	2.055	310	7158	28243	6279.94	468.016	220.643	0	468.107	220.629	0	0.418	2081665	0.217048
	ObjA-16	0.235	205	13941.8	2.702	476	6651	21877	4640.39	1016.82	137.488	0	1016.86	137.406	0	0.567	2858059	0.273501
	ObjA-17	0.284	248	15107.6	3.004	568	9538	23988	3852.98	825.544	102.181	0	825.711	102.725	0	0.653	3746685	0.300666
	ObjA-18	0.185	162	15593.3	2.266	380	6836	26919	6000.02	660.562	281.63	0	660.517	281.491	0	0.488	2526119	0.242667
	ObjA-19	0.145	127	19119.3	2.05	306	7563	36416	8452.49	511.378	1084.29	0	511.47	1084.24	0	0.46	2428145	0.214837
	ObjA-20	0.299	261	15462.9	3.101	596	8408	24654	4887.5	310.36	1076.09	0	310.217	1075.62	0	0.642	4035814	0.308504
	ObjA-21	0.314	274	16689	3.199	624	8032	26709	5009.29	1188.19	380.485	0	1187.91	380.172	0	0.667	4572777	0.316148
	ObjA-22	0.256	224	17376.8	2.813	516	7946	30305	6623.67	759.933	925.656	0	760.467	925.459	0	0.622	3892408	0.28546
	ObjA-23	0.196	171	19090.4	2.354	400	7288	33675	8150.66	951.649	752.094	0	951.582	752.124	0	0.516	3264458	0.249777
	ObjA-24	0.335	293	18164.4	3.31	664	6982	29522	6660.51	283.771	798.546	0	284.009	798.557	0	0.681	5322171	0.326548
	ObjA-25	0.343	300	21037.5	3.326	678	7430	33030	8040.01	220.517	185.263	0	220.722	185.301	0	0.724	6311238	0.330424
	ObjB-1	0.066	58	6948.15	1.351	152	5736	8169	700.491	469.138	220.241	0	469.167	220.239	0	0.291	402993	0.144943
	ObjB-2	0.069	60	7847.85	1.288	154	5518	10369	1391.54	88.167	175.6	0	88.16	175.65	0	0.321	470871	0.1482
	ObjB-3	0.106	93	9856.59	1.769	232	5416	15414	3031.35	833.645	1098.01	0	833.68	1097.95	0	0.374	916663	0.183687
	ObjB-4	0.103	90	10092.9	1.627	222	5739	14678	2677.12	1067.2	188.7	0	1067.19	188.698	0	0.364	908358	0.181069
	ObjB-5	0.097	85	11402.6	1.683	214	5802	19420	4097.79	396.565	673.635	0	396.562	673.623	0	0.386	969218	0.175716
	ObjB-6	0.102	89	12082.3	1.692	222	5856	19979	4188.42	522.663	619.91	0	522.69	619.898	0	0.386	1075324	0.180188
	ObjB-7	0.113	99	11895.7	1.715	242	5385	21587	4662.39	722.232	713.051	0	722.229	713.001	0	0.378	1177676	0.189655
	ObjB-8	0.232	203	9999.85	2.63	470	5735	14096	2104.32	920.547	325.493	0	920.37	325.577	0	0.535	2029970	0.27175
	ObjB-9	0.129	113	11410.1	1.883	274	5589	17786	3729.75	106.558	509.097	0	106.62	508.999	0	0.413	1289343	0.202638
	ObjB-10	0.12	105	11859.6	1.797	256	6498	18994	3728.61	582.276	47.981	0	582.277	48.064	0	0.386	1245259	0.195441
	ObjB-11	0.163	142	10852	2.152	338	6394	14176	2342.6	800.169	277.93	0	800.174	277.951	0	0.451	1540990	0.227782
	ObjB-12	0.133	116	13211.1	1.89	280	5822	22885	5035.37	1114.48	735.44	0	1114.5	735.469	0	0.424	1532492	0.205755
	ObjB-13	0.163	142	12118.4	2.084	336	5366	20534	4604.38	480.225	942.401	0	480.103	942.361	0	0.525	1720806	0.227782
	ObjB-14	0.533	466	12247.2	4.315	1028	5871	17115	3159.82	825.485	99.494	0	825.503	99.448	0	0.84	5707192	0.411897
	ObjB-15	0.29	253	12561.7	3.083	580	5675	19153	4240.99	755.676	926.352	0	755.393	926.284	0	0.657	3178112	0.303825
	ObjB-16	0.164	143	14393	2.154	340	5911	23445	5294.35	78.776	983.643	0	78.701	983.786	0	0.484	2058203	0.228479
	ObjB-17	0.505	441	15122.6	4.258	978	8478	19669	2907.8	311.569	1080.48	0	311.724	1080.7	0	0.829	6669055	0.400932
	ObjB-18	0.208	182	13449.6	2.447	424	5182	22985	5497.44	116.626	96.912	0	116.753	96.963	0	0.53	2447828	0.25731
	ObjB-19	0.159	139	15500	2.145	332	6716	25550	5831.66	505.806	1086.19	0	505.785	1086.19	0	0.475	2154496	0.224969
	ObjB-20	0.222	194	13620.9	2.609	452	5142	23682	5556.72	954	749.902	0	954.18	749.875	0	0.546	2642452	0.265829
	ObjB-21	0.235	205	15568	2.635	474	9735	20822	3237.52	1016.28	136.434	0	1016.27	136.277	0	0.567	3191440	0.273501
	ObjB-22	0.381	333	14452.8	3.537	748	6794	19945	4093.24	1187.95	381.82	0	1188.11	381.926	0	0.69	4812788	0.348247
	ObjB-23	0.326	285	15666.4	3.224	646	8007	21254	4033.08	282.488	798.295	0	282.406	798.179	0	0.657	4464919	0.322132
	ObjB-24	0.302	264	15205.7	3.108	602	6408	21346	4583.23	659.795	283.652	0	659.811	283.903	0	0.622	4014296	0.310048
	ObjB-25	0.342	299	18733.5	3.391	678	10047	24141	4017.43	218.01	185.221	0	217.905	185.09	0	0.684	5601315	0.329942
6	ObjA-1	0.061	53	9895.25	1.272	140	6584	14405	2350.75	953.377	931.623	0	953.352	931.569	0	0.273	524448	0.139345
	ObjA-2	0.066	58	10534.6	1.418	154	7002	14912	2430.63	1196.03	808.362	0	1196.06	808.389	0	0.312	611006	0.144943
	ObjA-3	0.071	62	9772.48	1.36	160	6697	14046	2222.7	144.097	338.065	0	144.021	338.011	0	0.303	605894	0.150333
	ObjA-4	0.065	57	12678.9	1.281	148	7831	19553	3447.41	383.947	31.544	0	383.928	31.478	0	0.312	722696	0.143841
	ObjA-5	0.084	73	11676.6	1.453	184	7183	18019	3177.47	271.603	227.164	0	271.54	227.123	0	0.353	852390	0.163518
	ObjA-6	0.174	152	12304.6	2.175	358	6664	22188	4167.94	972.428	595.645	0	972.878	595.495	0	0.507	1870304	0.235342
	ObjA-7	0.106	93	15288.9	1.634	228	6914	27407	6000.99	400.71	1160.12	0	400.791	1160.06	0	0.378	1421871	0.183687
	ObjA-8	0.122	107	13695.2	1.869	262	7510	22374	4392.72	378.495	232.523	0	378.607	232.451	0	0.386	1465386	0.197063
	ObjA-9	0.11	96	16226.4	1.708	236	7670	28340	6043.46	787.469	1152.53	0	787.553	1152.47	0	0.386	1557734	0.187121
	ObjA-10	0.114	100	16143.1	1.853	248	6665	30108	6930.76	561.82	407.85	0	561.777	407.818	0	0.407	1614310	0.190492
	ObjA-11	0.179	156	13734.4	2.252	368	7315	20629	3841.83	80.801	840.673	0	80.761	840.452	0	0.493	2142568	0.2387
	ObjA-12	0.144	126	15156.6	1.98	302	6954	25835	5582.5	1023.73	205.627	0	1023.83	205.66	0	0.424	1909733	0.214095
	ObjA-13	0.118	103	17424.3	1.792	252	8018	31206	6970.46	456.049	585.524	0	456.064	585.534	0	0.378	1794701	0.193805
	ObjA-14	0.159	139	16113.3	2.145	332	6913	28957	6561.85	832.122	685.324	0	831.966	685.186	0	0.5	2239743	0.224969
	ObjA-15	0.173	151	16246.5	2.24	358	6629	29306	6790.36	783.682	133.748	0	783.662	133.574	0	0.484	2453226	0.234665
	ObjA-16	0.296	259	14779	3.097	592	7066	25554	5215.75	432.479	876	0	433.282	876.18	0	0.684	3827748	0.306952
	ObjA-17	0.172	150	17861.3	2.238	356	6819	32297	7645.12	351.427	566.667	0	351.231	566.635	0	0.484	2679192	0.233986
	ObjA-18	0.166	145	18543.3	2.159	344	6954	33869	8077.68	132.29	733.621	0	132.239	733.635	0	0.493	2688783	0.229868
	ObjA-19	0.227	198	16777.3	2.619	460	7191	30576	6904.8	680.505	428.813	0	680.982	428.54	0	0.56	3321915	0.268805
	ObjA-20	0.269	235	16997.3	2.974	542	7119	29852	6708.69	834.545	336.038	0	834.223	336.429	0	0.642	3994356	0.292618
	ObjA-21	0.2	175	18781.8	2.363	408	6924	34112	8250.42	538.994	260.56	0	539.156	260.385	0	0.547	3286820	0.252313
	ObjA-22	0.349	305	17185.4	3.405	690	6968	29778	6577.74	659.577	761.364	0	659.034	761.715	0	0.685	5241536	0.333302
	ObjA-23	0.253	221	18966.8	2.739	508	7243	31448	7332.79	105.199	155.362	0	105.413	155.337	0	0.622	4191665	0.283782
	ObjA-24	0.22	192	20370.7	2.537	446	6987	34330	8739.33	207.448	1007.78	0	207.572	1007.81	0	0.567	3911176	0.264628
	ObjB-1	0.081	71	10743.9	1.448	180	5715	16855	3168.42	379.592	26.31	0	379.546	26.424	0	0.345	762814	0.160571
	ObjB-2	0.098	86	11198.7	1.618	214	5905	18093	3606.09	1192.44	811.256	0	1192.45	811.282	0	0.364	963084	0.176619
	ObjB-3	0.199	174	9070.4	2.428	408	7051	11267	1203.37	429.42	873.908	0	429.308	873.844	0	0.535	1578249	0.251682
	ObjB-4	0.117	102	11582	1.79	250	6279	19034	3718.87	451.137	587.157	0	450.992	587.111	0	0.378	1181363	0.192983
	ObjB-5	0.253	221	9736.34	2.739	508	5880	13634	2284.24	969.765	596.204	0	969.57	596.393	0	0.591	2151731	0.283782
	ObjB-6	0.245	214	10550.9	2.926	500	6713	13691	2065.74	837.005	331.921	0	837.02	331.813	0	0.61	2257888	0.27926
	ObjB-7	0.2	175	10945.3	2.363	408	6226	16484	2935.83	374.766	233.977	0	374.52	234.174	0	0.515	1915436	0.252313
	ObjB-8	0.142	124	12609.8	2.043	300	5314	21689	4903.39	403.863	1156.27	0	403.893	1156.24	0	0.451	1563613	0.212603
	ObjB-9	0.212	185	12394.6	2.454	430	6975	17636	2863.87	1022.13	204.097	0	1022.05	204.069	0	0.53	2293006	0.259772
	ObjB-10	0.129	113	14263.3	1.815	272	6723	22015	4646.92	955.973	930.69	0	955.986	930.636	0	0.409	1611756	0.202638
	ObjB-11	0.346	302	11293.2	3.398	684	5323	18492	3492.5	103.159	154.407	0	102.691	154.158	0	0.667	3410548	0.331866
	ObjB-12	0.152	133	13886.9	2.064	318	5271	25757	6063.52	559.105	412.09	0	559.189	412.027	0	0.441	1846955	0.219962
	ObjB-13	0.168	147	13137.7	2.164	348	5421	21838	5161.75	835.986	686.626	0	836.111	686.629	0	0.471	1931249	0.231249
	ObjB-14	0.22	192	13135.1	2.537	446	7677	17309	2997.95	82.458	842.167	0	82.486	842.219	0	0.575	2521932	0.264628
	ObjB-15	0.184	161	12939.2	2.331	380	5170	22383	5430.17	780.64	137.398	0	780.62	137.354	0	0.503	2083205	0.24201
	ObjB-16	0.252	220	13619.1	2.737	506	6796	20360	3601.31	132.236	732.432	0	132.336	732.275	0	0.592	2996192	0.283221
	ObjB-17	0.173	151	15762.1	2.24	358	7242	24149	5083.01	273.987	230.444	0	274.023	230.517	0	0.503	2380082	0.234665
	ObjB-18	0.22	192	14160.9	2.605	448	5231	23849	5983	146.604	338.344	0	146.647	338.25	0	0.546	2718886	0.264628
	ObjB-19	0.237	207	14855.9	2.775	482	5789	23105	5547.68	356.232	566.604	0	356.34	566.621	0	0.579	3075166	0.274662
	ObjB-20	0.271	237	14613.7	2.911	544	5215	23298	5717.43	533.966	263.806	0	533.834	263.868	0	0.651	3463452	0.293704
	ObjB-21	0.213	186	15405.1	2.456	432	5719	25839	6318.86	781.849	1152.52	0	781.841	1152.39	0	0.547	2865349	0.260384
	ObjB-22	0.255	223	14932	2.811	514	5113	24174	5862.35	203.771	1006.36	0	203.661	1006.32	0	0.591	3329826	0.284902
	ObjB-23	0.282	246	16573.4	3.067	566	6905	24231	5591.12	677.053	432.289	0	676.991	432.404	0	0.617	4077059	0.299605
	ObjB-24	0.523	457	17507.3	4.294	1010	6563	23711	5238.85	659.836	759.799	0	659.906	759.666	0	0.829	8000833	0.408015
7	ObjA-1	0.06	52	10388.4	1.269	138	6612	15729	2782.52	555.423	865.865	0	555.446	865.851	0	0.279	540195	0.138198
	ObjA-2	0.06	52	10779.6	1.134	134	7146	15512	2516.13	777	598.5	0	776.937	598.536	0	0.273	560539	0.138198
	ObjA-3	0.068	59	10920.3	1.285	152	6741	16823	2950.93	1142.66	342.102	0	1142.71	342.027	0	0.303	644295	0.147123
	ObjA-4	0.068	59	11452.2	1.353	154	6864	17704	3209.39	622.729	187.864	0	622.743	187.882	0	0.312	675682	0.147123
	ObjA-5	0.064	56	12674.8	1.279	146	7638	19638	3473	1012.2	731.929	0	1012.16	731.933	0	0.289	709787	0.14273
	ObjA-6	0.072	63	12347.5	1.295	160	7818	18189	3104.92	325.444	472.968	0	325.469	472.973	0	0.319	777895	0.151388
	ObjA-7	0.082	72	12929	1.45	182	7962	19387	3365.3	766.514	1116.93	0	766.52	1116.97	0	0.319	930885	0.161559
	ObjA-8	0.078	68	14078.3	1.374	172	7802	22394	4230.85	925.941	623.029	0	925.979	623.029	0	0.303	957325	0.15757
	ObjA-9	0.084	73	13757.7	1.453	184	7003	23148	4717.61	109.014	1115.86	0	109.053	1115.86	0	0.321	1004309	0.163518
	ObjA-10	0.094	82	13339.3	1.541	204	6911	22330	4481.44	366.707	797.671	0	366.723	797.687	0	0.338	1093824	0.172977
	ObjA-11	0.105	92	13348.9	1.632	226	6752	22448	4620.05	959.522	1116.91	0	959.554	1116.87	0	0.366	1228098	0.182818
	ObjA-12	0.102	89	14380.5	1.625	220	7122	24956	5136.11	551.876	476.146	0	551.813	476.148	0	0.396	1279867	0.180188
	ObjA-13	0.12	105	14298.3	1.797	256	7209	23374	4842.89	1178.18	981.648	0	1178.2	981.614	0	0.424	1501318	0.195441
	ObjA-14	0.114	100	15190.3	1.785	246	6694	27865	6219.17	507.82	356.75	0	507.771	356.694	0	0.418	1519030	0.190492
	ObjA-15	0.113	99	15094.4	1.715	242	6715	27441	6041.81	1195.45	586.727	0	1195.48	586.743	0	0.409	1494348	0.189655
	ObjA-16	0.095	83	17883.7	1.543	206	10593	27772	5113.58	274.349	1222.54	0	274.242	1222.55	0	0.348	1484345	0.173895
	ObjA-17	0.151	132	15605.8	2.062	316	7743	26533	5521.02	247.902	815.114	0	247.802	815.018	0	0.428	2059964	0.219237
	ObjA-18	0.189	165	15032.3	2.34	388	6848	28222	6267.14	1076.01	458.558	0	1075.77	458.857	0	0.547	2480334	0.245277
	ObjA-19	0.145	127	16494.7	1.982	304	6952	28843	6419.98	655.307	780.772	0	655.283	780.798	0	0.454	2094828	0.214837
	ObjA-20	0.124	108	19408	1.804	262	8789	33498	7230.81	135.065	1035.25	0	135.068	1035.22	0	0.386	2096067	0.198672
	ObjA-21	0.2	175	16043.7	2.498	412	8259	26583	5451.47	291.771	103.063	0	291.618	103.04	0	0.53	2807639	0.252313
	ObjA-22	0.287	251	15207.5	3.078	576	6772	25421	5526.89	899.817	471.398	0	899.985	471.705	0	0.697	3817078	0.30225
	ObjA-23	0.172	150	19457.9	2.17	354	8853	32237	7149.75	1107.15	148.64	0	1107.23	148.492	0	0.471	2918683	0.233986
	ObjA-24	0.199	174	18635.1	2.428	408	6878	32924	8092.31	190.402	410.902	0	190.372	410.748	0	0.507	3242511	0.251682
	ObjA-25	0.372	325	19297.1	3.518	732	8623	29299	6048.2	412.182	603.006	0	411.703	602.705	0	0.717	6271573	0.344109
	ObjB-1	0.068	59	6546.91	1.285	152	5327	7708	688.861	779.034	596.559	0	779.067	596.52	0	0.279	386268	0.147123
	ObjB-2	0.068	59	9406.2	1.353	154	5800	14419	2568.35	922.966	627	0	922.939	626.976	0	0.303	554966	0.147123
	ObjB-3	0.072	63	10734.1	1.362	162	5821	17748	3491.14	111.952	1119.21	0	111.948	1119.21	0	0.319	676249	0.151388
	ObjB-4	0.092	80	10132.6	1.604	202	5215	17284	3500.15	627	190.5	0	627.033	190.443	0	0.374	810612	0.171127
	ObjB-5	0.098	86	12065.3	1.686	216	5937	19752	4107.48	558.5	863.674	0	558.46	863.694	0	0.366	1037613	0.176619
	ObjB-6	0.116	101	12586.7	1.788	248	5935	21278	4645.55	1142.14	340.238	0	1142.12	340.219	0	0.386	1271259	0.192156
	ObjB-7	0.121	106	12686.9	1.867	260	6016	20421	4291.37	765.406	1117.6	0	765.401	1117.58	0	0.395	1344813	0.196254
	ObjB-8	0.137	120	12001.7	1.966	290	5313	20969	4628.33	555.35	474.292	0	555.446	474.325	0	0.428	1440207	0.208826
	ObjB-9	0.129	113	12195.5	1.95	276	5727	20320	4487.08	1175.32	980.779	0	1175.27	980.809	0	0.428	1378094	0.202638
	ObjB-10	0.197	172	11362.2	2.559	408	5571	18412	3653.95	1104.65	155.279	0	1104.49	155.104	0	0.642	1954300	0.250414
	ObjB-11	0.164	143	12236.2	2.29	344	6773	17544	3325.77	193.259	416	0	193.354	416.079	0	0.525	1749774	0.228479
	ObjB-12	0.127	111	13538.5	1.878	270	6950	21044	4195.52	137.964	1034.92	0	138.064	1034.94	0	0.44	1502769	0.201061
	ObjB-13	0.171	149	12928.4	2.236	354	5376	22156	5109.43	960.718	1115.23	0	960.748	1115.2	0	0.46	1926326	0.233305
	ObjB-14	0.158	138	13865.3	2.211	332	6879	21517	4590.13	1189.8	584.71	0	1189.76	584.713	0	0.512	1913406	0.224261
	ObjB-15	0.175	153	13669.4	2.245	362	5287	23791	5673.69	1014.03	732.176	0	1014.14	732.327	0	0.5	2091420	0.236017
	ObjB-16	0.212	185	13331.1	2.454	430	6433	21001	4422.69	649.632	781.973	0	649.497	781.928	0	0.578	2466255	0.259772
	ObjB-17	0.158	138	15559.4	2.143	330	7363	24045	5209.87	512.986	356.667	0	512.958	356.691	0	0.46	2147204	0.224261
	ObjB-18	0.259	226	13584.9	2.818	520	6936	20611	3946.5	1076.71	457.827	0	1076.92	457.559	0	0.591	3070190	0.287128
	ObjB-19	0.193	169	14414.9	2.417	398	6153	23248	5142.69	277.781	1219.83	0	277.878	1219.76	0	0.528	2436120	0.247858
	ObjB-20	0.276	241	13360.4	2.852	550	5165	21431	4734.78	250.004	816.195	0	250.139	816.261	0	0.582	3219867	0.296401
	ObjB-21	0.306	267	13989.7	3.183	610	7153	21616	4338.66	291.614	104.176	0	291.527	103.955	0	0.642	3735245	0.312094
	ObjB-22	0.177	155	15326.3	2.249	366	6910	25199	5673.43	320.794	471.929	0	320.793	472.048	0	0.503	2375576	0.237362
	ObjB-23	0.491	429	15177.1	4.162	952	6654	20804	3982.74	412.753	605.082	0	412.972	605.349	0	0.796	6510970	0.395335
	ObjB-24	0.33	288	14351.4	3.231	652	6380	21937	4783.26	897.736	468.219	0	897.653	468.011	0	0.674	4133203	0.324102
	ObjB-25	0.203	177	15865.3	2.503	416	6168	25906	6339.35	369.633	793.203	0	369.704	793.286	0	0.516	2808151	0.254199

## Sheet: yKX335 pairs
	Label	ColocFromAvolume	ColocFromBvolume	ColocFromABvolume	Dist CenterA-CenterB		ObjA radius	ObjB radius	Normalized distance
1	objA1_objB3	58.491	51.667	27.434	0.101		0.139345	0.1482	0.351249
	objA2_objB1	51.852	52.83	26.168	0.112		0.140482	0.139345	0.400248
	objA3_objB4	93.939	56.364	35.227	0.072		0.155536	0.200267	0.202359
	objA4_objB2	7.246	9.259	4.065	0.216		0.158576	0.140482	0.722267
	objA5_objB20	100	25.095	20.061	0.103		0.155536	0.309534	0.221472
	objA6_objB11	77.143	46.552	29.032	0.115		0.159577	0.205755	0.314782
	objA7_objB10	56.061	34.906	21.512	0.141		0.155536	0.196254	0.400807
	objA8_objB16	84.416	41.139	27.66	0.114		0.167366	0.240029	0.279827
	objA9_objB9	91.781	58.261	35.638	0.069		0.163518	0.20498	0.187247
	objA10_objB8	80	55.474	32.759	0.108		0.186268	0.22355	0.263532
	objA11_objB13	100	56.618	36.15	0.041		0.236691	0.314634	0.0743664
	objA12_objB12	36.634	27.407	15.678	0.221		0.192156	0.222122	0.533459
	objA13_objB17	69.403	56.707	31.208	0.108		0.220684	0.244627	0.232103
	objA14_objB7	92.357	57.769	35.539	0.082		0.239365	0.30225	0.151399
	objA15_objB6	74.884	78.155	38.242	0.094		0.279829	0.274082	0.169702
	objA16_objB5	59.184	63.504	30.634	0.14		0.231249	0.22355	0.307828
	objA17_objB19	92.683	60.317	36.538	0.088		0.244627	0.302776	0.160759
	objA18_objB18	100	51.09	33.814	0.033		0.244627	0.341789	0.0562741
	objA19_objB15	100	63.223	38.734	0.054		0.236017	0.296937	0.101322
	objA20_objB21	74.869	62.996	34.211	0.126		0.264026	0.287681	0.228382
	objA21_objB14	69.677	57.447	31.487	0.129		0.237362	0.261604	0.258535
	objA22_objB22	66.443	61.491	31.935	0.183		0.32946	0.342719	0.272249
	objA23_objB23	89.636	64.516	37.515	0.12		0.360817	0.425206	0.152667
2	objA1_objB3	19.608	16.129	8.85	0.186		0.135875	0.150333	0.649877
	objA2_objB5	80.392	41.837	27.517	0.105		0.135875	0.188814	0.323387
	objA3_objB2	5.556	5.172	2.679	0.246		0.140482	0.144943	0.861873
	objA4_objB9	88.235	32.847	23.936	0.088		0.135875	0.22355	0.244836
	objA5_objB1	46.552	44.262	22.689	0.114		0.144943	0.149271	0.387474
	objA6_objB8	79.63	37.719	25.595	0.124		0.140482	0.203421	0.360566
	objA7_objB4	96.825	59.223	36.747	0.061		0.151388	0.193805	0.176713
	objA8_objB13	96.154	46.296	31.25	0.084		0.168314	0.242667	0.204389
	objA9_objB7	62.366	39.726	24.268	0.167		0.183687	0.23056	0.403142
	objA10_objB17	100	63.793	38.947	0.032		0.201061	0.251682	0.0706804
	objA11_objB26	100	40.732	28.943	0.029		0.246571	0.386377	0.0458173
	objA12_objB6	89.362	74.336	40.58	0.053		0.185412	0.202638	0.136581
	objA13_objB19	78.378	54.037	31.985	0.127		0.201061	0.24201	0.286636
	objA14_objB20	95.455	59.322	36.585	0.067		0.200267	0.254199	0.147426
	objA15_objB15	79.245	55.263	32.558	0.112		0.196254	0.235342	0.259502
	objA16_objB18	92.617	34.243	25	0.161		0.233305	0.383068	0.261206
	objA17_objB10	40.206	28.058	16.525	0.21		0.187969	0.224969	0.50855
	objA18_objB16	40.87	32.639	18.147	0.214		0.20498	0.229175	0.492911
	objA19_objB14	100	51.982	34.203	0.065		0.207296	0.287681	0.131319
	objA20_objB12	98.83	70.711	41.22	0.04		0.249777	0.295325	0.0733807
	objA21_objB23	100	50.532	33.569	0.081		0.262818	0.369964	0.128006
	objA22_objB25	83.523	65.625	36.75	0.102		0.252943	0.28546	0.189449
	objA23_objB24	79.144	59.677	34.023	0.126		0.260995	0.300666	0.224335
	objA24_objB11	100	65.472	39.567	0.043		0.270576	0.334256	0.0710942
	objA25_objB22	96.624	64.689	38.748	0.08		0.293704	0.359048	0.122558
	objA26_objB21	100	67.751	40.388	0.043		0.301723	0.366506	0.0643492
	objA27_objB27	100	83.027	45.363	0.018		0.384726	0.422201	0.0223069
3	objA1_objB4	36.538	23.171	14.179	0.176		0.138198	0.172977	0.565598
	objA2_objB6	100	55.319	35.616	0.049		0.138198	0.185412	0.151417
	objA3_objB7	73.684	37.5	24.852	0.158		0.143841	0.201851	0.457055
	objA4_objB16	96.667	39.726	28.155	0.076		0.1482	0.23056	0.200655
	objA5_objB10	75	37.815	25.14	0.128		0.1482	0.208063	0.359285
	objA6_objB11	81.25	39.394	26.531	0.089		0.152436	0.219237	0.239458
	objA7_objB2	18.919	17.722	9.15	0.243		0.164488	0.169257	0.728101
	objA8_objB14	36.508	21.101	13.372	0.216		0.151388	0.199471	0.615632
	objA9_objB8	100	71.93	41.837	0.035		0.172977	0.203421	0.0929865
	objA10_objB15	72.941	55.856	31.633	0.104		0.175716	0.201061	0.276026
	objA11_objB12	69.767	52.174	29.851	0.124		0.176619	0.20498	0.324948
	objA12_objB13	91.358	56.489	34.906	0.07		0.172055	0.21851	0.179228
	objA13_objB25	93.103	40.704	28.322	0.106		0.178412	0.269397	0.236708
	objA14_objB1	30.233	39.394	17.105	0.174		0.176619	0.155536	0.523851
	objA15_objB19	59.375	33.529	21.429	0.174		0.187121	0.249139	0.398845
	objA16_objB22	67.391	36.257	23.574	0.177		0.182818	0.249777	0.409158
	objA17_objB20	97.351	63.913	38.583	0.067		0.234665	0.289336	0.127862
	objA18_objB5	39.815	46.739	21.5	0.179		0.198672	0.182818	0.469213
	objA19_objB17	97.087	67.114	39.683	0.055		0.193805	0.233305	0.128772
	objA20_objB3	40	54.737	23.111	0.16		0.21778	0.186268	0.395992
	objA21_objB9	52.318	58.955	27.719	0.169		0.234665	0.220684	0.371144
	objA22_objB23	86.161	70.182	38.677	0.087		0.28546	0.316651	0.144492
	objA23_objB18	99.573	65.084	39.358	0.036		0.292074	0.361258	0.0551022
	objA24_objB21	55.676	52.284	26.963	0.175		0.259772	0.267619	0.331822
	objA25_objB26	100	63.527	38.848	0.07		0.309534	0.388431	0.100292
	objA26_objB24	96.602	65.894	39.173	0.067		0.274082	0.331866	0.11057
4	objA1_objB11	35	18.421	12.069	0.195		0.1482	0.203421	0.554573
	objA2_objB13	82.456	32.192	23.153	0.13		0.143841	0.23056	0.347222
	objA3_objB4	46.875	34.483	19.868	0.151		0.152436	0.178412	0.456403
	objA4_objB8	100	66.667	40	0.039		0.166412	0.203421	0.105453
	objA5_objB6	50.667	33.628	20.213	0.161		0.165453	0.202638	0.437393
	objA6_objB3	58.416	48.76	26.577	0.136		0.192156	0.210345	0.337887
	objA7_objB18	100	47.514	32.21	0.033		0.176619	0.256691	0.0761579
	objA8_objB9	53.191	40.323	22.936	0.169		0.185412	0.212603	0.424608
	objA9_objB1	86.538	69.231	38.462	0.072		0.194625	0.21778	0.174586
	objA10_objB20	62.832	44.654	26.103	0.159		0.202638	0.240692	0.35865
	objA11_objB12	97.222	78.947	43.568	0.037		0.198672	0.219962	0.0883829
	objA12_objB15	100	46.886	31.92	0.053		0.216314	0.315139	0.0997267
	objA13_objB16	100	65.432	39.552	0.013		0.240692	0.297473	0.0241562
	objA14_objB22	50.388	39.634	22.184	0.202		0.217048	0.244627	0.437537
	objA15_objB19	94.393	64.127	38.185	0.07		0.27926	0.338984	0.113224
	objA16_objB2	95.489	88.194	45.848	0.02		0.219962	0.229175	0.0445299
	objA17_objB5	31.405	40.426	17.674	0.192		0.210345	0.185412	0.485146
	objA18_objB10	62.5	61.644	31.034	0.135		0.229175	0.23056	0.293648
	objA19_objB7	59.42	71.93	32.54	0.107		0.224261	0.203421	0.250186
	objA20_objB25	64.662	40.566	24.928	0.19		0.219962	0.278117	0.381466
	objA21_objB14	78.846	100	44.086	0.024		0.307988	0.273501	0.0412734
	objA22_objB17	85.542	76.757	40.456	0.068		0.245925	0.259772	0.134468
	objA23_objB24	77.901	67.143	36.061	0.117		0.256691	0.276395	0.219477
	objA24_objB21	73.504	62.094	33.659	0.152		0.292074	0.317654	0.249291
	objA25_objB23	98.16	75.472	42.667	0.057		0.344572	0.392913	0.0772898
5	objA1_objB3	70.588	38.71	25	0.12		0.135875	0.183687	0.375514
	objA2_objB12	43.636	20.69	14.035	0.189		0.14161	0.205755	0.544095
	objA3_objB4	69.231	50	29.032	0.114		0.153476	0.181069	0.340761
	objA4_objB6	46.032	32.584	19.079	0.15		0.151388	0.180188	0.452385
	objA5_objB9	72.222	46.018	28.108	0.108		0.161559	0.202638	0.296543
	objA6_objB16	72.619	42.657	26.872	0.137		0.174808	0.228479	0.339708
	objA7_objB5	30.263	27.059	14.286	0.186		0.166412	0.175716	0.543656
	objA8_objB13	39.474	21.127	13.761	0.24		0.166412	0.227782	0.608838
	objA9_objB18	85.185	37.912	26.236	0.136		0.172055	0.25731	0.316747
	objA10_objB7	37.778	34.343	17.989	0.195		0.181069	0.189655	0.525998
	objA11_objB2	16.279	23.333	9.589	0.198		0.176619	0.1482	0.609569
	objA12_objB10	59.14	52.381	27.778	0.134		0.183687	0.195441	0.353443
	objA13_objB8	100	67.98	40.469	0.028		0.224261	0.27175	0.0564504
	objA14_objB11	93.023	84.507	44.28	0.034		0.217048	0.227782	0.0764337
	objA15_objB1	44.961	100	31.016	0.04		0.217048	0.144943	0.1105
	objA16_objB21	88.78	88.78	44.39	0.04		0.273501	0.273501	0.0731259
	objA17_objB14	96.774	51.502	33.613	0.091		0.300666	0.411897	0.127708
	objA18_objB24	98.148	60.227	37.324	0.073		0.242667	0.310048	0.132075
	objA19_objB19	42.52	38.849	20.301	0.199		0.214837	0.224969	0.452472
	objA20_objB17	89.272	52.834	33.191	0.154		0.308504	0.400932	0.217074
	objA21_objB22	97.08	79.88	43.822	0.046		0.316148	0.348247	0.0692359
	objA22_objB15	69.196	61.265	32.495	0.146		0.28546	0.303825	0.247758
	objA23_objB20	75.439	66.495	35.342	0.109		0.249777	0.265829	0.211402
	objA24_objB23	88.396	90.877	44.81	0.044		0.326548	0.322132	0.06783
	objA25_objB25	82	82.274	41.068	0.085		0.330424	0.329942	0.128716
6	objA1_objB10	90.566	42.478	28.916	0.093		0.139345	0.202638	0.271944
	objA2_objB2	43.103	29.07	17.361	0.156		0.144943	0.176619	0.485132
	objA3_objB18	100	32.292	24.409	0.085		0.150333	0.264628	0.204838
	objA4_objB1	15.789	12.676	7.031	0.23		0.143841	0.160571	0.755555
	objA5_objB17	76.712	37.086	25	0.137		0.163518	0.234665	0.344063
	objA6_objB5	85.526	58.824	34.853	0.092		0.235342	0.283782	0.177221
	objA7_objB8	54.839	41.129	23.502	0.168		0.183687	0.212603	0.423932
	objA8_objB7	76.636	46.857	29.078	0.135		0.197063	0.252313	0.300416
	objA9_objB21	59.375	30.645	20.213	0.19		0.187121	0.260384	0.424576
	objA10_objB12	59	44.361	25.322	0.17		0.190492	0.219962	0.414176
	objA11_objB14	85.256	69.271	38.218	0.075		0.2387	0.264628	0.149008
	objA12_objB9	95.238	64.865	38.585	0.075		0.214095	0.259772	0.158272
	objA13_objB4	43.689	44.118	21.951	0.175		0.193805	0.192983	0.452444
	objA14_objB13	60.432	57.143	29.371	0.138		0.224969	0.231249	0.302487
	objA15_objB15	57.616	54.037	27.885	0.161		0.234665	0.24201	0.337756
	objA16_objB3	58.301	86.782	34.873	0.125		0.306952	0.251682	0.22376
	objA17_objB19	66.667	48.309	28.011	0.163		0.233986	0.274662	0.320457
	objA18_objB16	97.931	64.545	38.904	0.04		0.229868	0.283221	0.0779591
	objA19_objB23	67.677	54.472	30.18	0.166		0.268805	0.299605	0.292042
	objA20_objB6	59.574	65.421	31.18	0.162		0.292618	0.27926	0.283277
	objA21_objB20	56.571	41.772	24.029	0.202		0.252313	0.293704	0.369952
	objA22_objB24	100	66.74	40.026	0.054		0.333302	0.408015	0.0728434
	objA23_objB11	95.023	69.536	40.153	0.076		0.283782	0.331866	0.123447
	objA24_objB22	71.875	61.883	33.253	0.133		0.264628	0.284902	0.242025
7	objA1_objB5	59.615	36.047	22.464	0.128		0.138198	0.176619	0.406585
	objA2_objB1	61.538	54.237	28.829	0.095		0.138198	0.147123	0.332959
	objA3_objB6	94.915	55.446	35	0.065		0.147123	0.192156	0.191583
	objA4_objB4	35.593	26.25	15.108	0.17		0.147123	0.171127	0.534172
	objA5_objB15	100	36.601	26.794	0.063		0.14273	0.236017	0.166338
	objA6_objB22	65.079	26.452	18.807	0.161		0.151388	0.237362	0.414148
	objA7_objB7	95.833	65.094	38.764	0.044		0.161559	0.196254	0.122969
	objA8_objB2	27.941	32.203	14.961	0.168		0.15757	0.147123	0.551376
	objA9_objB3	34.247	39.683	18.382	0.151		0.163518	0.151388	0.479509
	objA10_objB25	68.293	31.638	21.622	0.181		0.172977	0.254199	0.423713
	objA11_objB13	96.739	59.732	36.929	0.07		0.182818	0.233305	0.16822
	objA12_objB8	62.921	46.667	26.794	0.133		0.180188	0.208826	0.34189
	objA13_objB9	67.619	62.832	32.569	0.101		0.195441	0.202638	0.253719
	objA14_objB17	51	36.957	21.429	0.175		0.190492	0.224261	0.421938
	objA15_objB14	37.374	26.812	15.612	0.203		0.189655	0.224261	0.490438
	objA16_objB19	73.494	36.095	24.206	0.148		0.173895	0.247858	0.350916
	objA17_objB20	100	54.772	35.389	0.08		0.219237	0.296401	0.155148
	objA18_objB18	97.576	71.239	41.176	0.034		0.245277	0.287128	0.0638613
	objA19_objB16	50.394	34.595	20.513	0.196		0.214837	0.259772	0.412971
	objA20_objB12	66.667	64.865	32.877	0.099		0.198672	0.201061	0.247666
	objA21_objB21	98.857	64.794	39.14	0.038		0.252313	0.312094	0.0673272
	objA22_objB24	77.291	67.361	35.993	0.129		0.30225	0.324102	0.205954
	objA23_objB10	44	38.372	20.497	0.24		0.233986	0.250414	0.495459
	objA24_objB11	38.506	46.853	21.136	0.198		0.251682	0.228479	0.412362
	objA25_objB23	97.231	73.66	41.91	0.073		0.344109	0.395335	0.0987227

## Sheet: yKX362 individuals
	Label	Volume (unit)	Volume (pixel)	Mean	SurfaceArea	surfaceArea (pxl)	Min	Max	Std Deviation	X	Y	Z	Xmass	Ymass	Zmass	Feret	integrated Density	meanRadius (um)
1	ObjA-1	0.057	50	6236.22	1.265	134	4972	7671	802.498	705.86	550.66	0	705.88	550.698	0	0.258	311811	0.134698
	ObjA-2	0.079	69	5665.68	1.444	176	5029	6235	342.421	467.261	96.159	0	467.292	96.177	0	0.321	390932	0.158576
	ObjA-3	0.126	110	5580.67	1.808	266	4943	6089	277.337	152.573	519.536	0	152.562	519.569	0	0.413	613874	0.200267
	ObjA-4	0.108	94	7557.15	1.704	232	5016	10981	1761.68	722.351	1021.49	0	722.254	1021.46	0	0.378	710372	0.185412
	ObjA-5	0.102	89	9561.81	1.625	220	6176	14204	2324.83	378.629	299.202	0	378.587	299.078	0	0.364	851001	0.180188
	ObjB-1	0.116	101	11655.2	1.788	248	5016	22125	4940.54	704.347	549.495	0	704.45	549.404	0	0.395	1177173	0.192156
	ObjB-2	0.261	228	14093	2.823	524	8624	18638	2558.57	151.991	519.842	0	151.959	519.869	0	0.592	3213193	0.288234
	ObjB-3	0.254	222	13583.7	2.809	512	6433	18903	3839.97	379.144	301.153	0	379.208	301.275	0	0.576	3015581	0.284343
	ObjB-4	0.254	222	14500	2.809	512	5768	21432	4965.65	721.712	1021.42	0	721.815	1021.56	0	0.584	3219010	0.284343
	ObjB-5	0.302	264	15768.4	3.176	604	5743	23300	5422.34	467.121	96.235	0	467.039	96.042	0	0.651	4162868	0.310048
2	ObjA-1	0.077	67	6629.64	1.439	172	5297	8250	853.661	264.403	1075.79	0	264.447	1075.83	0	0.338	444186	0.156556
	ObjA-2	0.084	73	7802.06	1.453	184	5022	11484	1868.19	970.452	1150.06	0	970.373	1150.07	0	0.338	569550	0.163518
	ObjA-3	0.212	185	10542	2.589	434	7456	13957	1848.14	971.827	761.4	0	971.965	761.311	0	0.563	1950270	0.259772
	ObjA-4	0.259	226	12592.7	2.818	520	5470	23283	4843.08	726.106	722.982	0	726.451	722.977	0	0.592	2845943	0.287128
	ObjA-5	0.176	154	13902.9	2.247	364	5694	25650	5916.59	569.182	799.825	0	569.142	799.783	0	0.488	2141051	0.236691
	ObjB-1	0.128	112	13388.7	1.88	272	5386	24573	5745.07	971.214	1151.02	0	971.375	1150.97	0	0.418	1499539	0.201851
	ObjB-2	0.391	342	16317.4	3.625	768	5201	23698	5944.62	969.398	761.789	0	969.423	761.848	0	0.73	5580547	0.352788
	ObjB-3	0.346	302	15569.9	3.33	682	5172	23478	5750.55	724.05	723.381	0	723.858	723.437	0	0.667	4702102	0.331866
	ObjB-4	0.245	214	16677.9	2.723	494	5751	24420	6016.24	263.14	1075.65	0	263.043	1075.61	0	0.551	3569071	0.27926
	ObjB-5	0.301	263	17026	3.038	598	7334	24891	5457.54	565.935	805.224	0	565.731	805.402	0	0.629	4477839	0.309534
3	ObjA-1	0.062	54	6803.72	1.274	142	5413	8362	891.204	792.204	492.463	0	792.168	492.465	0	0.279	367401	0.140482
	ObjA-2	0.061	53	9080.49	1.204	138	5786	13414	2278.01	678.189	996.736	0	678.227	996.703	0	0.291	481266	0.139345
	ObjA-3	0.109	95	9176.69	1.706	234	4978	15594	3121.57	289.747	793.189	0	289.691	793.159	0	0.366	871786	0.186268
	ObjA-4	0.095	83	11210.5	1.543	206	6359	18029	3472.14	972.373	227.434	0	972.422	227.365	0	0.333	930474	0.173895
	ObjA-5	0.181	158	9332.65	2.256	372	6992	11329	1198.53	23.184	91.323	0	23.098	91.353	0	0.488	1474558	0.240029
	ObjA-6	0.174	152	12260	2.243	360	5789	24038	5223.45	344.368	932.632	0	344.07	932.407	0	0.503	1863516	0.235342
	ObjA-7	0.375	328	15202.6	3.458	736	5555	24552	5485.19	483.177	835.143	0	483.288	835.33	0	0.717	4986455	0.345494
	ObjB-1	0.098	86	8942.35	1.618	214	4911	14311	2836.32	970.035	230.198	0	969.972	230.217	0	0.364	769042	0.176619
	ObjB-2	0.096	84	13626.5	1.546	208	5929	24464	5353.77	672.893	997.143	0	672.926	997.118	0	0.364	1144627	0.174808
	ObjB-3	0.13	114	12026.7	1.885	276	5317	20243	4490.55	791.202	491.868	0	791.163	491.951	0	0.396	1371043	0.203421
	ObjB-4	0.235	205	14258.9	2.635	474	8578	18538	3009.92	22.263	91.156	0	22.28	91.179	0	0.535	2923074	0.273501
	ObjB-5	0.452	395	13545.1	3.882	878	6855	18564	3342.87	290.005	794.162	0	290.167	794.151	0	0.772	5350332	0.37931
	ObjB-6	0.46	402	16537	3.965	894	5203	23884	5864.09	481.43	835.02	0	481.449	835.101	0	0.773	6647882	0.382652
	ObjB-7	0.377	329	19182.4	3.527	740	9296	24398	4505.31	343.088	932.945	0	343.141	933.005	0	0.704	6310996	0.346414
4	ObjA-1	0.061	53	7559.6	1.204	138	5286	10399	1606.08	505.566	552.453	0	505.552	552.46	0	0.273	400659	0.139345
	ObjA-2	0.086	75	6329.07	1.457	188	4918	8051	882.047	861.2	177.893	0	861.147	177.93	0	0.321	474680	0.165453
	ObjA-3	0.057	50	7649.62	1.197	132	5653	10033	1314.37	861.54	946.84	0	861.531	946.837	0	0.264	382481	0.134698
	ObjA-4	0.066	58	8053.78	1.351	152	6207	10502	1290.81	237.259	1061.83	0	237.166	1061.83	0	0.312	467119	0.144943
	ObjA-5	0.114	100	6912.71	1.718	244	5340	8563	945.76	997.77	318.81	0	997.748	318.788	0	0.386	691271	0.190492
	ObjA-6	0.122	107	7729.92	1.801	260	5194	11160	1710.33	387.29	832.486	0	387.272	832.556	0	0.431	827101	0.197063
	ObjA-7	0.113	99	8098.71	1.783	244	5931	10588	1382.69	530	301.616	0	529.985	301.516	0	0.428	801772	0.189655
	ObjA-8	0.139	121	7643.89	1.969	292	5672	10078	1210.66	175.438	509.364	0	175.325	509.36	0	0.445	924911	0.210345
	ObjA-9	0.137	120	7884.83	1.966	290	5765	11186	1498.09	604.075	980.8	0	604.287	980.882	0	0.433	946180	0.208826
	ObjA-10	0.102	89	8861.98	1.692	222	6334	12264	1716.35	40.326	936.371	0	40.201	936.433	0	0.374	788716	0.180188
	ObjA-11	0.185	162	10036.1	2.401	384	5645	15173	2914.05	906.167	556.438	0	906.247	556.419	0	0.546	1625852	0.242667
	ObjA-12	0.195	170	12444.9	2.419	400	5456	24290	5360.75	769.853	1068.2	0	770.001	1068.23	0	0.493	2115641	0.249139
	ObjA-13	0.438	383	16439.8	3.922	856	8362	25577	4616.97	652.094	405.248	0	652.037	405.642	0	0.757	6296443	0.37339
	ObjB-1	0.066	58	10398.8	1.283	150	5424	18189	3827.68	859.586	949.103	0	859.597	949.044	0	0.289	603132	0.144943
	ObjB-2	0.071	62	10700.8	1.36	160	5977	17373	3443.97	503.823	549.952	0	503.841	549.964	0	0.289	663451	0.150333
	ObjB-3	0.189	165	13809.7	2.34	388	6841	18863	3848.03	861.297	178.321	0	861.269	178.359	0	0.493	2278593	0.245277
	ObjB-4	0.208	182	14071.8	2.514	426	6091	21644	4778.83	237.901	1061.53	0	238.05	1061.46	0	0.518	2561071	0.25731
	ObjB-5	0.304	266	16090.2	3.113	606	7636	22884	4347.4	904.372	556.793	0	904.432	556.689	0	0.632	4279998	0.311073
	ObjB-6	0.286	250	15550.8	2.941	570	5677	23732	5606.29	996.132	319.184	0	996.241	319.194	0	0.629	3887696	0.301723
	ObjB-7	0.3	262	15859.6	3.103	598	5404	23533	5588.08	768.492	1068.63	0	768.469	1068.59	0	0.629	4155218	0.309019
	ObjB-8	0.58	507	17084.1	4.612	1116	6704	23247	4805.2	651.02	405.296	0	651.102	405.21	0	0.878	8661624	0.429674
	ObjB-9	0.268	234	15772.5	2.836	536	5211	24456	6047.14	528.141	303.803	0	528.162	303.835	0	0.599	3690775	0.292074
	ObjB-10	0.316	276	16926.7	3.135	626	5867	24075	5711.56	602.482	980.982	0	602.501	980.931	0	0.632	4671758	0.317153
	ObjB-11	0.295	258	16587.7	3.027	588	6106	24191	5858.63	40.403	936.229	0	40.344	936.193	0	0.622	4279628	0.306433
	ObjB-12	0.351	307	18071.1	3.342	692	6639	25668	6184.58	173.971	510.355	0	173.967	510.348	0	0.697	5547821	0.334256
	ObjB-13	0.262	229	17970.9	2.825	526	5473	28802	7788.5	385.079	831.742	0	385.258	831.584	0	0.567	4115325	0.288786
5	ObjA-1	0.064	56	5759.62	1.279	146	5030	6548	429.146	90.911	168.429	0	90.906	168.439	0	0.312	322539	0.14273
	ObjA-2	0.078	68	6900.79	1.441	174	4934	9443	1311.38	438.544	379.676	0	438.45	379.731	0	0.312	469254	0.15757
	ObjA-3	0.072	63	7083.82	1.362	162	5724	8587	829.38	1001.57	324.111	0	1001.52	324.116	0	0.291	446281	0.151388
	ObjA-4	0.062	54	8381.56	1.206	140	5737	11403	1656.19	925.037	1197.07	0	925.021	1197.1	0	0.289	452604	0.140482
	ObjA-5	0.062	54	7513.72	1.206	140	6486	8606	620.483	120.389	623.611	0	120.387	623.618	0	0.258	405741	0.140482
	ObjA-6	0.097	85	7860.22	1.616	212	4921	12017	2079.98	998.729	80.894	0	998.678	80.802	0	0.353	668119	0.175716
	ObjA-7	0.098	86	7757.91	1.618	214	6271	9150	849.403	365.233	940.326	0	365.191	940.326	0	0.345	667180	0.176619
	ObjA-8	0.224	196	9999.31	2.546	454	6350	15714	2579.18	657.745	303.546	0	657.427	303.692	0	0.546	1959865	0.267023
	ObjA-9	0.26	227	9666.68	2.82	522	6003	13782	2314.96	429.308	606.749	0	429.399	606.746	0	0.591	2194336	0.287681
	ObjB-1	0.101	88	12919.6	1.555	216	5677	22889	5140.24	925.5	1194.5	0	925.489	1194.51	0	0.348	1136926	0.179302
	ObjB-2	0.157	137	12299.2	2.208	330	5681	20829	4576.38	1000.55	84.416	0	1000.5	84.36	0	0.471	1684989	0.22355
	ObjB-3	0.205	179	13281.6	2.44	418	6218	19427	4225.06	1002.23	323.877	0	1002.23	323.928	0	0.503	2377399	0.255448
	ObjB-4	0.225	197	13022.6	2.616	458	5570	20001	4532.99	440.147	377.675	0	440.122	377.657	0	0.558	2565445	0.267619
	ObjB-5	0.444	388	13710.2	3.866	864	5466	18601	3964.82	429.25	606.204	0	429.247	606.302	0	0.76	5319553	0.375938
	ObjB-6	0.366	320	16189	3.507	722	7205	21166	4293.79	657.903	303.478	0	657.823	303.57	0	0.697	5180491	0.341323
	ObjB-7	0.264	231	16043.5	2.829	530	6760	23414	4947.85	365.671	940.584	0	365.768	940.565	0	0.591	3706052	0.289886
	ObjB-8	0.263	230	15995.9	2.827	528	5833	23431	5558.01	120.674	623.387	0	120.757	623.42	0	0.6	3679059	0.289336
	ObjB-9	0.268	234	16670.7	2.836	536	5189	26734	6881.67	90.594	168.808	0	90.509	168.696	0	0.602	3900938	0.292074
6	ObjA-1	0.108	94	6397.88	1.704	232	4931	8965	1141.52	1170.02	1029.9	0	1170.18	1029.69	0	0.395	601401	0.185412
	ObjA-2	0.085	74	6898.11	1.455	186	5046	9122	1196.96	319.203	297.568	0	319.209	297.502	0	0.333	510460	0.164488
	ObjA-3	0.062	54	9179.87	1.274	142	5944	13134	2045.58	293.778	1200.74	0	293.774	1200.76	0	0.312	495713	0.140482
	ObjA-4	0.076	66	8172.09	1.437	170	5555	11363	1658.84	111.667	818.379	0	111.675	818.423	0	0.333	539358	0.155536
	ObjA-5	0.11	96	6823.95	1.708	236	5095	8976	1128.3	449.302	424.677	0	449.263	424.612	0	0.395	655099	0.187121
	ObjA-6	0.06	52	9036.85	1.405	142	8401	9868	418.051	103.596	599.731	0	103.624	599.701	0	0.34	469916	0.138198
	ObjA-7	0.084	73	11335.2	1.453	184	6180	18519	3550.66	39.781	1111.27	0	39.793	1111.21	0	0.333	827470	0.163518
	ObjA-8	0.106	93	10858.6	1.702	230	6564	16825	2938.56	1100.74	125.409	0	1100.78	125.292	0	0.378	1009852	0.183687
	ObjA-9	0.155	135	12616.5	2.001	320	5878	20619	4339.13	1004.04	158.593	0	1004.02	158.557	0	0.441	1703230	0.222122
	ObjA-10	0.393	343	11934.2	3.695	772	6356	18924	3640.14	615.09	144.181	0	615.169	144.831	0	0.717	4093426	0.353689
	ObjA-11	0.164	143	16376.1	2.29	344	8499	28150	5904.76	654.608	838.741	0	654.65	838.44	0	0.507	2341782	0.228479
	ObjA-12	0.354	309	14067.4	3.414	698	6330	21715	4386.3	32.33	928.026	0	32.288	928.006	0	0.719	4346822	0.335681
	ObjA-13	0.205	179	15877.1	2.44	418	6693	29031	6579.06	1205.7	445.397	0	1205.88	445.224	0	0.535	2842003	0.255448
	ObjA-14	0.161	141	18765.3	2.217	338	12193	27512	4620.17	823.241	537.149	0	823.327	537.352	0	0.525	2645910	0.22638
	ObjA-15	0.278	243	16220.9	2.925	556	6648	27485	6280.57	490.037	760.934	0	489.933	760.876	0	0.646	3941679	0.297473
	ObjB-1	0.214	187	7341.13	2.526	436	5126	9754	1291.97	1101.1	129.193	0	1101.16	129.371	0	0.555	1372792	0.260995
	ObjB-2	0.079	69	12866	1.511	178	6549	21307	4257.2	294.768	1199.09	0	294.77	1199.08	0	0.345	887752	0.158576
	ObjB-3	0.378	330	9244.38	3.462	740	5208	12986	1925.38	487.642	762.467	0	487.673	762.59	0	0.697	3050646	0.346873
	ObjB-4	0.103	90	14130	1.695	224	6764	24652	5271.67	34.689	1113.71	0	34.694	1113.74	0	0.396	1271702	0.181069
	ObjB-5	0.122	107	13323.9	1.801	260	6816	20854	4298.32	110.103	816.617	0	110.129	816.654	0	0.386	1425659	0.197063
	ObjB-6	0.239	209	11657.3	2.711	484	6492	17296	3133.2	1003.92	162.325	0	1004	162.591	0	0.567	2436377	0.275819
	ObjB-7	0.572	500	12451.5	4.596	1102	5795	17711	3463.95	817.764	535.908	0	817.458	535.62	0	0.894	6225727	0.4267
	ObjB-8	0.236	206	13440.3	2.705	478	5692	20574	4549.32	318.015	298.908	0	318.044	298.978	0	0.551	2768706	0.274082
	ObjB-9	0.23	201	13964.6	2.625	466	5186	21314	5346.5	448.373	424.945	0	448.291	425.058	0	0.535	2806893	0.270576
	ObjB-10	0.561	490	15446.1	4.505	1080	6453	20229	4022.44	613.216	143.955	0	613.265	143.905	0	0.849	7568576	0.422578
	ObjB-11	0.371	324	15337.3	3.516	730	7444	20477	3914.15	31.583	927.559	0	31.683	927.565	0	0.697	4969295	0.343647
	ObjB-12	0.307	268	16150.5	3.117	610	6972	22598	4846.14	1165.72	1032.01	0	1165.67	1032.08	0	0.642	4328341	0.312604
	ObjB-13	0.537	469	15316.2	4.389	1036	6369	22396	4855.81	652.827	845.243	0	652.929	845.736	0	0.824	7183278	0.41344
	ObjB-14	0.346	302	17726.5	3.33	682	7459	24522	5153.87	1203.66	446.132	0	1203.59	446.132	0	0.685	5353389	0.331866
	ObjB-15	0.459	401	17722.6	3.963	892	6682	23118	5149.47	99.087	600.87	0	99.086	600.892	0	0.792	7106751	0.382236
7	ObjA-1	0.057	50	6891.58	1.197	132	5642	8423	798.895	745.28	555.04	0	745.26	555.133	0	0.303	344579	0.134698
	ObjA-2	0.204	178	6355.62	2.505	418	4910	7961	832.638	596.522	230.522	0	596.723	230.545	0	0.535	1131300	0.254824
	ObjA-3	0.15	131	8316.05	1.992	312	6146	11206	1436.62	456.885	270.176	0	456.872	270.18	0	0.441	1089403	0.21851
	ObjA-4	0.145	127	8785.33	1.982	304	6199	11838	1648.08	695.843	817.024	0	695.877	816.997	0	0.428	1115737	0.214837
	ObjA-5	0.128	112	8996.66	1.813	270	5465	14350	2545.85	943.259	1118.95	0	943.033	1119.11	0	0.409	1007626	0.201851
	ObjA-6	0.199	174	8280.52	2.496	410	5441	11012	1575.8	849.052	340.73	0	849.069	340.718	0	0.547	1440810	0.251682
	ObjA-7	0.169	148	9488.59	2.233	352	6398	13836	2050.37	246.757	276.75	0	246.571	276.606	0	0.484	1404311	0.231936
	ObjA-8	0.126	110	11302.4	1.876	268	9152	13938	1331.72	327.855	522.909	0	327.76	522.849	0	0.47	1243260	0.200267
	ObjA-9	0.157	137	11188.3	2.141	328	5614	20107	4301.48	1043.66	950.46	0	1043.55	950.244	0	0.451	1532795	0.22355
	ObjA-10	0.217	190	12219.7	2.533	442	6855	19081	3457.99	454.121	1123.42	0	453.97	1123.26	0	0.576	2321740	0.262818
	ObjA-11	0.18	157	16031.7	2.254	370	8207	26067	5254.13	660.471	400.153	0	660.421	400.161	0	0.471	2516979	0.239365
	ObjB-1	0.124	108	5924.42	1.939	266	5115	6782	458.914	743.852	551.102	0	743.861	551.136	0	0.418	639837	0.198672
	ObjB-2	0.357	312	15378.2	3.421	704	7897	20239	3483.06	452.548	1124.55	0	452.604	1124.56	0	0.685	4797998	0.3371
	ObjB-3	0.201	176	14346.6	2.433	412	5785	23168	5376.2	1043.14	954.835	0	1043.17	954.851	0	0.503	2525001	0.252943
	ObjB-4	0.375	328	14759.4	3.525	738	6083	19517	4200.54	847	340.296	0	846.972	340.307	0	0.719	4841096	0.345494
	ObjB-5	0.379	331	15496.5	3.464	742	7309	20730	3799.45	593.514	230.438	0	593.431	230.38	0	0.697	5129327	0.347332
	ObjB-6	0.421	368	13522.6	3.82	824	5778	22111	5024.69	660.552	395.06	0	661.017	394.507	0	0.763	4976307	0.366072
	ObjB-7	0.279	244	14806.5	2.995	560	6384	21069	4692.36	246.18	278.779	0	246.171	278.83	0	0.61	3612784	0.298007
	ObjB-8	0.34	297	14476.2	3.319	672	5259	21075	5078.86	455.236	270.024	0	455.23	269.898	0	0.665	4299427	0.328976
	ObjB-9	0.187	163	16846.7	2.335	384	7038	26785	6103.28	941.84	1118.06	0	941.887	1118.11	0	0.503	2746016	0.243975
	ObjB-10	0.302	264	15491.5	3.176	604	5192	23376	5975.37	694.098	816.064	0	694.126	816.148	0	0.624	4089754	0.310048
	ObjB-11	0.334	292	16761.9	3.375	664	5583	24724	6568.71	325.894	523.034	0	325.982	522.92	0	0.684	4894487	0.326061
8	ObjA-1	0.065	57	6094.93	1.348	150	5128	7168	618.685	251.018	668.842	0	250.998	668.856	0	0.289	347411	0.143841
	ObjA-2	0.071	62	6434.94	1.428	162	5049	8175	933.047	915.71	775.21	0	915.693	775.223	0	0.321	398966	0.150333
	ObjA-3	0.064	56	6995.82	1.279	146	5236	9192	1173.44	641.429	556.196	0	641.426	556.188	0	0.289	391766	0.14273
	ObjA-4	0.07	61	6592.03	1.29	156	5588	7929	692.237	215.148	220.475	0	215.235	220.486	0	0.291	402114	0.149271
	ObjA-5	0.087	76	6475.04	1.46	190	5035	7978	865.502	383.934	727.316	0	383.903	727.334	0	0.338	492103	0.166412
	ObjA-6	0.078	68	7178.72	1.441	174	5220	9371	1236.63	1162.91	645.397	0	1162.93	645.424	0	0.321	488153	0.15757
	ObjA-7	0.077	67	7910.34	1.439	172	5394	11045	1685.77	468.254	1014.09	0	468.264	1014.04	0	0.312	529993	0.156556
	ObjA-8	0.078	68	9467.16	1.374	172	6649	13676	2052.01	923.588	386.75	0	923.499	386.845	0	0.321	643767	0.15757
	ObjA-9	0.09	79	9625.77	1.534	198	5134	15945	3160.72	31.899	766.709	0	31.884	766.684	0	0.353	760436	0.169257
	ObjA-10	0.181	158	8588.78	2.324	374	6242	11742	1456.76	971.481	606.905	0	971.397	606.713	0	0.515	1357027	0.240029
	ObjA-11	0.137	120	9629.45	1.899	288	5329	14946	2821.47	384.9	1188.12	0	384.83	1188.08	0	0.44	1155534	0.208826
	ObjA-12	0.29	253	14182.6	2.948	576	7026	21045	4031.76	879.067	1178.81	0	879.033	1178.88	0	0.657	3588209	0.303825
	ObjA-13	0.374	327	14083	3.523	736	5332	27939	6759.91	862.902	1028.85	0	862.169	1028.84	0	0.723	4605153	0.345033
	ObjB-1	0.288	252	8255.5	2.945	574	5140	11493	1532.65	212.433	220.937	0	212.456	220.73	0	0.681	2080386	0.302776
	ObjB-2	0.102	89	12695.2	1.625	220	5675	21913	4749.94	27.528	768.056	0	27.507	768.065	0	0.366	1129872	0.180188
	ObjB-3	0.11	96	11785.2	1.708	236	5385	20348	4446.79	467.125	1016.77	0	467.168	1016.78	0	0.353	1131378	0.187121
	ObjB-4	0.164	143	11673	2.154	340	7592	15425	2300.91	383.762	728.343	0	383.771	728.349	0	0.47	1669232	0.228479
	ObjB-5	0.135	118	13838.4	1.962	286	5182	27135	6586.64	1161.53	645	0	1161.64	644.928	0	0.418	1632931	0.207296
	ObjB-6	0.13	114	14088.8	1.885	276	5998	23821	5365.82	384.754	1188.52	0	384.761	1188.51	0	0.409	1606121	0.203421
	ObjB-7	0.223	195	13015	2.612	454	6126	18054	3658.12	251.887	669.179	0	251.834	669.143	0	0.542	2537927	0.266427
	ObjB-8	0.184	161	13975	2.331	380	5656	22460	5297.18	639.857	558.366	0	639.858	558.429	0	0.488	2249975	0.24201
	ObjB-9	0.401	350	15259.5	3.576	782	7420	20906	3547.11	878.331	1178.76	0	878.269	1178.82	0	0.745	5340840	0.357271
	ObjB-10	0.33	288	13686.6	3.231	652	5693	19687	4400.67	970.997	607.913	0	971.002	607.895	0	0.651	3941739	0.324102
	ObjB-11	0.406	355	15075.3	3.722	796	6717	20368	4010.13	928.059	383.58	0	928.124	383.501	0	0.723	5351719	0.359491
	ObjB-12	0.481	420	17820.1	4.074	932	9346	22253	3485.91	862.481	1028.46	0	862.564	1028.53	0	0.802	7484458	0.391289
	ObjB-13	0.309	270	16191.9	3.46	624	6364	25689	6559.44	914.919	776.47	0	915.087	775.872	0	0.772	4371823	0.31362
9	ObjA-1	0.07	61	5995.25	1.358	158	4949	6953	606.352	151.246	70.672	0	151.24	70.698	0	0.321	365710	0.149271
	ObjA-2	0.061	53	6746.34	1.272	140	5165	8651	1036.02	143.132	341.415	0	143.125	341.401	0	0.304	357556	0.139345
	ObjA-3	0.074	65	6455.45	1.367	166	5372	7925	745.476	1001.83	94.923	0	1001.78	94.998	0	0.291	419604	0.153476
	ObjA-4	0.103	90	6540.8	1.627	222	4972	8431	1012.72	505.533	241.811	0	505.551	241.738	0	0.353	588672	0.181069
	ObjA-5	0.133	116	6868.82	1.89	280	5412	8680	896.043	327.328	321.914	0	327.275	321.815	0	0.409	796783	0.205755
	ObjA-6	0.118	103	9384.65	1.792	252	5470	14842	2786.11	302.146	112.718	0	302.027	112.728	0	0.396	966619	0.193805
	ObjA-7	0.164	143	8857.65	2.154	340	4953	15797	3035.09	529.196	903.517	0	528.861	903.139	0	0.488	1266644	0.228479
	ObjA-8	0.117	102	9814.75	1.722	248	5755	14884	2646.84	861.02	340.049	0	861.055	340.015	0	0.395	1001105	0.192983
	ObjA-9	0.171	149	10507.9	2.236	354	5948	17653	3292.55	1020.13	1158.42	0	1020.25	1158.34	0	0.5	1565672	0.233305
	ObjA-10	0.161	141	11256.3	2.15	336	5514	20547	4430.45	999.532	481.894	0	999.172	482.03	0	0.481	1587141	0.22638
	ObjA-11	0.161	141	11899.6	2.15	336	5610	22084	4789.4	606.844	506.092	0	606.776	506.016	0	0.46	1677844	0.22638
	ObjB-1	0.132	115	10739.9	1.887	278	5828	15719	2925.89	150.591	69.296	0	150.579	69.191	0	0.409	1235092	0.20498
	ObjB-2	0.284	248	9955.46	3.004	568	5971	14641	2361.6	606.202	508.315	0	606.501	508.582	0	0.667	2468953	0.300666
	ObjB-3	0.16	140	13638.8	2.147	334	5636	22263	5256.72	302.95	114.343	0	303.009	114.272	0	0.46	1909425	0.225676
	ObjB-4	0.16	140	14736	2.147	334	5911	24568	5886.63	143.907	341.636	0	143.937	341.686	0	0.451	2063035	0.225676
	ObjB-5	0.364	318	14762.5	3.502	718	5807	20676	4625.34	1018.17	1159.24	0	1018.18	1159.15	0	0.694	4694465	0.340389
	ObjB-6	0.331	289	15491.8	3.301	656	7175	22178	4332.87	1002.83	479.976	0	1002.79	479.902	0	0.706	4477137	0.324593
	ObjB-7	0.259	226	14242.1	2.886	522	5923	20477	4726.72	529.279	905.624	0	529.314	905.743	0	0.584	3218708	0.287128
	ObjB-8	0.302	264	15405.4	3.04	600	6445	22215	4361.07	326.102	323.417	0	325.975	323.423	0	0.622	4067020	0.310048
	ObjB-9	0.25	218	16057.9	2.8	504	7430	21810	4559.5	859.959	341.083	0	859.959	341.074	0	0.56	3500630	0.282095
	ObjB-10	0.236	206	14946.7	2.637	476	5283	24063	6004.7	503.306	243.189	0	503.267	243.229	0	0.547	3079022	0.274082
	ObjB-11	0.295	258	14778.3	3.027	588	5298	24492	5973.62	1000.48	94.655	0	1000.52	94.617	0	0.622	3812796	0.306433

## Sheet: yKX362 pairs
	Label	ColocFromAvolume	ColocFromBvolume	ColocFromABvolume	Dist CenterA-CenterB		ObjA radius	ObjB radius	Normalized distance
1	objA1_objB1	98	48.515	32.45	0.065		0.134698	0.192156	0.198865
	objA2_objB5	100	26.136	20.721	0.005		0.158576	0.310048	0.0106695
	objA3_objB2	100	48.246	32.544	0.022		0.200267	0.288234	0.0450357
	objA4_objB4	100	42.342	29.747	0.022		0.185412	0.284343	0.046833
	objA5_objB3	100	40.09	28.617	0.068		0.180188	0.284343	0.146384
2	objA1_objB4	100	31.308	23.843	0.043		0.156556	0.27926	0.0986655
	objA2_objB1	98.63	64.286	38.919	0.042		0.163518	0.201851	0.114953
	objA3_objB2	96.216	52.047	33.776	0.083		0.259772	0.352788	0.135497
	objA4_objB3	95.133	71.192	40.72	0.071		0.287128	0.331866	0.114702
	objA5_objB5	64.286	37.643	23.741	0.213		0.236691	0.309534	0.389949
3	objA1_objB3	100	47.368	32.143	0.039		0.140482	0.203421	0.113404
	objA2_objB2	32.075	20.238	12.409	0.18		0.139345	0.174808	0.572971
	objA3_objB5	100	24.051	19.388	0.034		0.186268	0.37931	0.0601155
	objA4_objB1	56.627	54.651	27.811	0.122		0.173895	0.176619	0.34806
	objA5_objB4	99.367	76.585	43.251	0.032		0.240029	0.273501	0.0623137
	objA6_objB7	100	46.201	31.601	0.045		0.235342	0.346414	0.077352
	objA7_objB6	97.561	79.602	43.836	0.059		0.345494	0.382652	0.0810277
4	objA1_objB2	58.491	50	26.957	0.103		0.139345	0.150333	0.355568
	objA2_objB3	100	45.455	31.25	0.015		0.165453	0.245277	0.0365204
	objA3_objB1	62	53.448	28.704	0.101		0.134698	0.144943	0.361177
	objA4_objB4	100	31.868	24.167	0.024		0.144943	0.25731	0.0596639
	objA5_objB6	100	40	28.571	0.057		0.190492	0.301723	0.115803
	objA6_objB13	100	46.725	31.845	0.079		0.197063	0.288786	0.162602
	objA7_objB9	100	42.308	29.73	0.097		0.189655	0.292074	0.201358
	objA8_objB12	100	39.414	28.271	0.06		0.210345	0.334256	0.110172
	objA9_objB10	100	43.478	30.303	0.054		0.208826	0.317153	0.102666
	objA10_objB11	100	34.496	25.648	0.005		0.180188	0.306433	0.0102749
	objA11_objB5	100	60.902	37.85	0.062		0.242667	0.311073	0.111966
	objA12_objB7	100	64.885	39.352	0.048		0.249139	0.309019	0.085997
	objA13_objB8	99.739	75.345	42.921	0.036		0.37339	0.429674	0.0448283
5	objA1_objB9	100	23.932	19.31	0.017		0.14273	0.292074	0.0390981
	objA2_objB4	100	34.518	25.66	0.087		0.15757	0.267619	0.204615
	objA3_objB3	100	35.196	26.033	0.024		0.151388	0.255448	0.0589919
	objA4_objB1	79.63	48.864	30.282	0.088		0.140482	0.179302	0.275185
	objA5_objB8	100	23.478	19.014	0.012		0.140482	0.289336	0.0279188
	objA6_objB2	68.235	42.336	26.126	0.134		0.175716	0.22355	0.335616
	objA7_objB7	100	37.229	27.129	0.017		0.176619	0.289886	0.0364412
	objA8_objB6	100	61.25	37.984	0.006		0.267023	0.341323	0.0098628
	objA9_objB5	100	58.505	36.911	0.019		0.287681	0.375938	0.0286309
6	objA1_objB12	90.426	31.716	23.481	0.162		0.185412	0.312604	0.325291
	objA2_objB8	100	35.922	26.429	0.061		0.164488	0.274082	0.139088
	objA3_objB2	81.481	63.768	35.772	0.065		0.140482	0.158576	0.217349
	objA4_objB5	84.848	52.336	32.37	0.08		0.155536	0.197063	0.226886
	objA5_objB9	100	47.761	32.323	0.033		0.187121	0.270576	0.0721002
	objA6_objB15	100	12.968	11.479	0.157		0.138198	0.382236	0.301672
	objA7_objB4	30.137	24.444	13.497	0.191		0.163518	0.181069	0.554288
	objA8_objB1	84.946	42.246	28.214	0.129		0.183687	0.260995	0.290095
	objA9_objB6	85.185	55.024	33.43	0.126		0.222122	0.275819	0.253042
	objA10_objB10	99.708	69.796	41.056	0.064		0.353689	0.422578	0.0824459
	objA11_objB13	93.007	28.358	21.732	0.228		0.228479	0.41344	0.355185
	objA12_objB11	93.851	89.506	45.814	0.03		0.335681	0.343647	0.0441613
	objA13_objB14	100	59.272	37.214	0.073		0.255448	0.331866	0.124295
	objA14_objB7	99.291	28	21.841	0.19		0.22638	0.4267	0.290929
	objA15_objB3	89.712	66.061	38.045	0.096		0.297473	0.346873	0.148988
7	objA1_objB1	62	28.704	19.62	0.142		0.134698	0.198672	0.425953
	objA2_objB5	100	53.776	34.971	0.102		0.254824	0.347332	0.169391
	objA3_objB8	100	44.108	30.607	0.056		0.21851	0.328976	0.102286
	objA4_objB10	100	48.106	32.481	0.067		0.214837	0.310048	0.127647
	objA5_objB9	95.536	65.644	38.909	0.057		0.201851	0.243975	0.127853
	objA6_objB4	100	53.049	34.661	0.071		0.251682	0.345494	0.118893
	objA7_objB7	98.649	59.836	37.245	0.071		0.231936	0.298007	0.133977
	objA8_objB11	100	37.671	27.363	0.066		0.200267	0.326061	0.125397
	objA9_objB3	68.613	53.409	30.032	0.149		0.22355	0.252943	0.312701
	objA10_objB2	95.789	58.333	36.255	0.066		0.262818	0.3371	0.110015
	objA11_objB6	87.898	37.5	26.286	0.172		0.239365	0.366072	0.284092
8	objA1_objB7	100	29.231	22.619	0.032		0.143841	0.266427	0.0779979
	objA2_objB13	100	22.963	18.675	0.05		0.150333	0.31362	0.107769
	objA3_objB8	100	34.783	25.806	0.091		0.14273	0.24201	0.236523
	objA4_objB1	100	24.206	19.489	0.093		0.149271	0.302776	0.205731
	objA5_objB4	100	53.147	34.703	0.035		0.166412	0.228479	0.088632
	objA6_objB5	97.059	55.932	35.484	0.049		0.15757	0.207296	0.134296
	objA7_objB3	77.612	54.167	31.902	0.098		0.156556	0.187121	0.285152
	objA8_objB11	100	19.155	16.076	0.185		0.15757	0.359491	0.357792
	objA9_objB2	44.304	39.326	20.833	0.155		0.169257	0.180188	0.443561
	objA10_objB10	100	54.861	35.426	0.038		0.240029	0.324102	0.0673602
	objA11_objB6	91.667	96.491	47.009	0.014		0.208826	0.203421	0.0339602
	objA12_objB9	100	72.286	41.957	0.025		0.303825	0.357271	0.037816
	objA13_objB12	98.777	76.905	43.24	0.019		0.345033	0.391289	0.0258039
9	objA1_objB1	100	53.043	34.659	0.052		0.149271	0.20498	0.146789
	objA2_objB4	100	37.857	27.461	0.027		0.139345	0.225676	0.0739685
	objA3_objB11	100	25.194	20.124	0.047		0.153476	0.306433	0.102194
	objA4_objB10	100	43.689	30.405	0.089		0.181069	0.274082	0.195539
	objA5_objB8	100	43.939	30.526	0.066		0.205755	0.310048	0.127956
	objA6_objB3	92.233	67.857	39.095	0.061		0.193805	0.225676	0.145418
	objA7_objB7	95.804	60.619	37.127	0.071		0.228479	0.287128	0.137702
	objA8_objB9	100	46.789	31.875	0.05		0.192983	0.282095	0.105246
	objA9_objB5	100	46.855	31.906	0.072		0.233305	0.340389	0.125503
	objA10_objB6	85.816	41.869	28.14	0.129		0.22638	0.324593	0.234131
	objA11_objB2	100	56.855	36.247	0.078		0.22638	0.300666	0.147995

## Sheet: yKX358 individuals
	Label	Volume (unit)	Volume (pixel)	Mean	SurfaceArea	surfaceArea (pxl)	Min	Max	Std Deviation	X	Y	Z	Xmass	Ymass	Zmass	Feret	integrated Density	meanRadius (um)
1	ObjA-1	0.182	159	3176.79	2.259	374	2401	3982	450.257	96.245	1040.91	0	96.196	1040.89	0	0.493	505109	0.240692
	ObjA-2	0.096	84	3792.69	1.546	208	2520	5416	843.249	369.607	518.5	0	369.647	518.546	0	0.348	318586	0.174808
	ObjA-3	0.101	88	4442.42	1.622	218	2808	6630	1104.21	1132	419.5	0	1132.04	419.422	0	0.386	390933	0.179302
	ObjA-4	0.197	172	3703.37	2.356	402	2507	4879	714.216	452.262	786.378	0	452.294	786.345	0	0.503	636980	0.250414
	ObjA-5	0.188	164	5167.9	2.338	386	2912	8278	1537.61	554	125.5	0	553.847	125.488	0	0.484	847535	0.244627
	ObjA-6	0.576	503	5059.23	4.535	1106	2819	7016	1162.31	956.932	695.771	0	956.694	695.828	0	0.856	2544793	0.42819
	ObjB-1	0.176	154	13653.8	2.247	364	5964	22320	5152.94	1131.54	421.76	0	1131.49	421.699	0	0.484	2102689	0.236691
	ObjB-2	0.356	311	13177	3.419	702	6042	17850	3662.56	96.653	1040.35	0	96.668	1040.36	0	0.69	4098054	0.336628
	ObjB-3	0.363	317	15296.8	3.432	714	6508	21352	4645.99	452.978	785.773	0	452.992	785.681	0	0.677	4849074	0.339921
	ObjB-4	0.229	200	14777.9	2.623	464	5298	23464	6038.1	370.025	517.1	0	370.063	517.135	0	0.558	2955578	0.269987
	ObjB-5	0.664	580	18411.7	4.982	1268	9079	22368	3714.57	957.348	694.9	0	957.287	694.922	0	0.929	10678802	0.459737
	ObjB-6	0.312	273	15563.7	3.196	622	5067	23923	6101.05	554.967	124.736	0	554.985	124.737	0	0.636	4248893	0.315139
2	ObjA-1	0.065	57	3247.05	1.281	148	2314	4369	617.109	765.456	948.772	0	765.477	948.72	0	0.303	185082	0.143841
	ObjA-2	0.066	58	3038.05	1.351	152	2409	3803	415.204	704.586	387.293	0	704.507	387.295	0	0.312	176207	0.144943
	ObjA-3	0.078	68	3264.21	1.441	174	2310	4569	681.983	1008.91	665.544	0	1008.93	665.507	0	0.321	221966	0.15757
	ObjA-4	0.09	79	3892.94	1.534	198	2631	5679	890.501	222.582	667.304	0	222.633	667.373	0	0.333	307542	0.169257
	ObjA-5	0.092	80	5344.19	1.536	200	3258	8146	1422.98	270.238	909.55	0	270.162	909.546	0	0.333	427535	0.171127
	ObjA-6	0.085	74	5636.76	1.455	186	3673	8237	1336.8	126	1068.69	0	126.012	1068.77	0	0.321	417120	0.164488
	ObjA-7	0.095	83	6167.92	1.543	206	3446	9894	1881.54	555.157	491.108	0	555.207	491.147	0	0.353	511937	0.173895
	ObjA-8	0.106	93	6393.47	1.702	230	3691	10382	1993.79	193.398	964.484	0	193.412	964.507	0	0.386	594593	0.183687
	ObjA-9	0.207	181	5441.2	2.512	424	3578	7402	1099.85	124.901	558.575	0	124.916	558.726	0	0.525	984857	0.256691
	ObjA-10	0.286	250	5179.11	3.008	572	2614	7661	1511.59	239.18	208.06	0	239.239	208.087	0	0.617	1294778	0.301723
	ObjA-11	0.089	78	10020.7	1.532	196	6182	14808	2559.09	145.731	1218.47	0	145.713	1218.51	0	0.348	781618	0.168314
	ObjB-1	0.064	56	8317.55	1.279	146	6175	10856	1382.57	1007.07	667.018	0	1007.07	667.007	0	0.303	465783	0.14273
	ObjB-2	0.082	72	7954.62	1.45	182	5701	10802	1523.43	192.972	965.236	0	192.904	965.262	0	0.333	572733	0.161559
	ObjB-3	0.064	56	10730.7	1.279	146	7210	14533	2215.28	765.429	951.125	0	765.395	951.12	0	0.289	600918	0.14273
	ObjB-4	0.105	92	8734.65	1.767	230	4958	13677	2491.15	551.446	491.185	0	551.455	491.225	0	0.407	803588	0.182818
	ObjB-5	0.092	80	10577.7	1.604	202	6547	15130	2461.15	145.125	1223.05	0	145.144	1223.11	0	0.34	846214	0.171127
	ObjB-6	0.133	116	9456.14	1.89	280	5226	14614	2718.18	272.328	910.681	0	272.425	910.666	0	0.413	1096912	0.205755
	ObjB-7	0.144	126	12063.9	1.98	302	7118	15894	2656.82	222.651	667.381	0	222.716	667.334	0	0.433	1520046	0.214095
	ObjB-8	0.163	142	12157.2	2.152	338	5889	18877	4091.92	126.606	1067.91	0	126.654	1067.91	0	0.46	1726318	0.227782
	ObjB-9	0.164	143	13308.7	2.087	338	5665	21651	4870.59	706.608	386.524	0	706.714	386.479	0	0.471	1903149	0.228479
	ObjB-10	0.34	297	15694.5	3.319	672	5796	22826	5353.18	125.35	557.987	0	125.352	558.06	0	0.697	4661268	0.328976
	ObjB-11	0.383	335	15592.7	3.541	752	5131	22179	5630.81	239.358	208.71	0	239.331	208.637	0	0.697	5223563	0.34916
3	ObjA-1	0.086	75	2844.95	1.525	190	2324	3407	317.988	477.44	420.293	0	477.392	420.274	0	0.338	213371	0.165453
	ObjA-2	0.165	144	3146.16	2.157	342	2311	4018	504.069	705.382	1043.24	0	705.376	1043.23	0	0.481	453047	0.229175
	ObjA-3	0.129	113	3384	1.883	274	2318	4548	659.341	667.46	264.106	0	667.445	264.085	0	0.413	382392	0.202638
	ObjA-4	0.062	54	4740.44	1.274	142	3538	6264	819.003	557.685	930.815	0	557.714	930.834	0	0.289	255984	0.140482
	ObjA-5	0.187	163	3677.22	2.268	382	2714	4745	556.426	87.939	68.252	0	87.863	68.29	0	0.503	599386	0.243975
	ObjA-6	0.364	318	4036.05	3.435	716	2622	5361	826.931	1095.66	655.855	0	1095.7	655.916	0	0.697	1283464	0.340389
	ObjA-7	0.076	66	6763.05	1.369	168	4815	9093	1282.28	614.576	550.394	0	614.61	550.342	0	0.321	446361	0.155536
	ObjA-8	0.134	117	5503.39	1.892	282	2415	10278	2250.86	111.009	598.171	0	111.018	598.205	0	0.418	643896	0.206527
	ObjA-9	0.183	160	4852.35	2.261	376	2420	8167	1689.74	511.913	1126.83	0	511.911	1126.83	0	0.493	776376	0.241352
	ObjB-1	0.11	96	8787.12	1.708	236	5276	12945	2234.92	555.74	929.5	0	555.701	929.454	0	0.424	843564	0.187121
	ObjB-2	0.066	58	12517.1	1.283	150	8942	16281	2106.62	112.483	597.672	0	112.464	597.712	0	0.291	725989	0.144943
	ObjB-3	0.132	115	10407	1.82	276	5051	17144	3569.29	613.539	552.913	0	613.617	553.019	0	0.413	1196804	0.20498
	ObjB-4	0.216	189	12387.4	2.53	440	5518	19051	4119.23	667.534	264.624	0	667.42	264.674	0	0.547	2341211	0.262212
	ObjB-5	0.222	194	12490.8	2.542	450	5616	18010	3910.01	477.593	419.701	0	477.601	419.749	0	0.535	2423223	0.265829
	ObjB-6	0.366	320	13589	3.507	722	5539	19676	4406.09	705.344	1043.35	0	705.433	1043.28	0	0.697	4348473	0.341323
	ObjB-7	0.252	220	14087.3	2.737	506	5255	21666	5420.41	511.541	1126.77	0	511.624	1126.72	0	0.578	3099204	0.283221
	ObjB-8	0.41	358	14668.7	3.662	800	5263	21553	5217.42	88.363	68.696	0	88.338	68.477	0	0.719	5251401	0.361258
	ObjB-9	0.551	481	17124.4	4.417	1060	7787	21903	4208.59	1096.21	655.605	0	1096.14	655.563	0	0.837	8236853	0.418794
4	ObjA-1	0.073	64	2688.17	1.432	166	2203	3266	320.122	405.641	560.188	0	405.615	560.192	0	0.303	172043	0.152436
	ObjA-2	0.069	60	3270.27	1.288	154	2312	4490	643.75	824.25	1000.4	0	824.241	1000.42	0	0.279	196216	0.1482
	ObjA-3	0.106	93	2800.19	1.702	230	2411	3192	226.346	1104.28	166.602	0	1104.3	166.624	0	0.378	260418	0.183687
	ObjA-4	0.074	65	3504.59	1.367	166	2548	4645	597.711	957.338	52.477	0	957.326	52.477	0	0.321	227798	0.153476
	ObjA-5	0.085	74	3577.86	1.523	188	2453	5066	786.418	932.27	378.905	0	932.248	378.876	0	0.353	264762	0.164488
	ObjA-6	0.062	54	3759.35	1.206	140	3004	4700	508.203	329.611	1011.61	0	329.645	1011.59	0	0.273	203005	0.140482
	ObjA-7	0.063	55	4549.38	1.276	144	3219	6168	866.967	220.018	73.418	0	220.002	73.446	0	0.304	250216	0.14161
	ObjA-8	0.09	79	5093.08	1.534	198	3777	6662	863.742	911.785	249.873	0	911.778	249.915	0	0.345	402353	0.169257
	ObjA-9	0.173	151	4736.62	2.24	358	2924	6464	1064.94	126.391	402.444	0	126.354	402.387	0	0.488	715230	0.234665
	ObjA-10	0.068	59	6363.97	1.285	152	5085	7729	780.242	1012.07	972.475	0	1012.07	972.472	0	0.289	375474	0.147123
	ObjA-11	0.148	129	5471.75	1.987	308	2454	10245	2265.16	8.457	153.884	0	8.363	153.845	0	0.428	705856	0.217048
	ObjA-12	0.132	115	6160.39	1.887	278	4554	8096	1040.53	1127.43	731.583	0	1127.47	731.533	0	0.396	708445	0.20498
	ObjA-13	0.159	139	5854.86	2.078	330	2477	11235	2531.05	580.345	925.496	0	580.27	925.435	0	0.484	813825	0.224969
	ObjA-14	0.196	171	6562.4	2.354	400	3016	12043	2640.08	793.205	445.69	0	793.071	445.554	0	0.515	1122170	0.249777
	ObjB-1	0.076	66	7103.41	1.369	168	5359	9229	1116.24	582.5	927.364	0	582.546	927.341	0	0.312	468825	0.155536
	ObjB-2	0.077	67	8391.33	1.439	172	5954	11540	1654.85	955.761	53.478	0	955.697	53.441	0	0.348	562219	0.156556
	ObjB-3	0.103	90	9185.76	1.627	222	5609	12980	2226.55	932.511	380.3	0	932.456	380.346	0	0.366	826718	0.181069
	ObjB-4	0.089	78	10286.9	1.532	196	6669	14264	2305.76	221.423	74.526	0	221.466	74.516	0	0.338	802380	0.168314
	ObjB-5	0.125	109	9527.29	1.874	266	6438	12476	1865.31	329.064	1011.95	0	329.019	1011.92	0	0.418	1038475	0.199471
	ObjB-6	0.09	79	12864.7	1.534	198	7498	19709	3615.61	825.633	1000.37	0	825.625	1000.31	0	0.333	1016313	0.169257
	ObjB-7	0.182	159	12276.8	2.259	374	6022	17173	3487	8.56	154.434	0	8.517	154.365	0	0.488	1952016	0.240692
	ObjB-8	0.205	179	13627.2	2.44	418	7050	20070	4039.53	405.872	560.989	0	405.899	561.005	0	0.515	2439260	0.255448
	ObjB-9	0.347	303	12882.9	3.333	684	5570	18324	3905.45	1104.27	167.792	0	1104.25	167.71	0	0.677	3903533	0.332345
	ObjB-10	0.23	201	14715.7	2.558	464	7255	20379	4112.01	126.537	402.92	0	126.545	402.862	0	0.555	2957847	0.270576
	ObjB-11	0.224	196	14397.9	2.614	456	6717	21080	4657.72	911.051	250.143	0	911.08	250.137	0	0.551	2821990	0.267023
	ObjB-12	0.212	185	15161.5	2.521	432	5988	22737	5472.88	1012.08	972.741	0	1012.06	972.729	0	0.518	2804884	0.259772
	ObjB-13	0.298	260	14968.8	3.031	592	5144	22995	5865.77	793.131	447.108	0	793.257	447.104	0	0.629	3891889	0.307988
	ObjB-14	0.302	264	16850.8	3.108	602	6991	23531	5396.07	1127.17	732.75	0	1127.16	732.736	0	0.632	4448623	0.310048
5	ObjA-1	0.076	66	2560.24	1.369	168	2214	2964	226.03	661.591	232.833	0	661.544	232.813	0	0.321	168976	0.155536
	ObjA-2	0.136	119	3103.83	1.964	288	2506	3807	366.217	17.244	433.395	0	17.162	433.418	0	0.428	369356	0.208063
	ObjA-3	0.242	211	4192.11	2.716	488	2808	5620	786.153	24.081	720.555	0	23.963	720.518	0	0.578	884535	0.277545
	ObjA-4	0.125	109	4872.13	1.806	264	3025	7202	1212.46	930.11	1130.72	0	930.113	1130.74	0	0.396	531062	0.199471
	ObjA-5	0.227	198	4494.78	2.551	458	2432	7108	1353.24	1126.97	703.429	0	1126.78	703.456	0	0.535	889967	0.268805
	ObjA-6	0.089	78	8385.41	1.6	198	4842	13266	2446.22	226.462	463.628	0	226.412	463.631	0	0.34	654062	0.168314
	ObjA-7	0.161	141	6658.67	2.082	334	3904	9681	1762.04	112.078	577.858	0	112.089	577.809	0	0.455	938873	0.22638
	ObjA-8	0.23	201	6897.9	2.625	466	3616	10382	2034.63	722.91	709.114	0	722.911	709.134	0	0.551	1386477	0.270576
	ObjB-1	0.14	122	8347.47	1.971	294	5884	10512	1399.86	662.656	232.639	0	662.651	232.647	0	0.413	1018391	0.2111
	ObjB-2	0.098	86	10363.6	1.618	214	5974	16022	2908.81	231.698	463.523	0	231.702	463.47	0	0.386	891271	0.176619
	ObjB-3	0.217	190	13399.3	2.533	442	5744	19461	4365.59	113.011	578.184	0	113.035	578.223	0	0.535	2545861	0.262818
	ObjB-4	0.303	265	14938.2	3.11	604	7446	19867	3866.69	18.883	433.147	0	18.856	433.025	0	0.621	3958629	0.310561
	ObjB-5	0.261	228	14080.4	2.823	524	5008	22360	5501.65	930.355	1130.97	0	930.388	1130.94	0	0.567	3210321	0.288234
	ObjB-6	0.436	381	15362.2	3.85	850	5353	21406	5047.99	25.157	720.307	0	25.227	720.275	0	0.751	5852989	0.372536
	ObjB-7	0.306	267	15057.1	3.047	606	5875	21630	5161.84	723.315	708.637	0	723.333	708.563	0	0.624	4020236	0.312094
	ObjB-8	0.312	273	16173.6	3.196	622	6321	23005	5285.6	1128.1	703.132	0	1128.08	703.157	0	0.638	4415391	0.315139
6	ObjA-1	0.097	85	2767.65	1.548	210	2315	3179	263.27	109.494	780.635	0	109.481	780.646	0	0.348	235250	0.175716
	ObjA-2	0.074	65	4567.54	1.367	166	3014	6446	1004.61	756.615	750.662	0	756.641	750.643	0	0.321	296890	0.153476
	ObjA-3	0.147	128	3559.37	2.052	308	2610	4691	596.056	205.406	580.281	0	205.389	580.212	0	0.451	455599	0.216314
	ObjA-4	0.124	108	3906.43	1.804	262	2305	5969	1078.8	913	229.333	0	913.024	229.313	0	0.409	421894	0.198672
	ObjA-5	0.118	103	6187.06	1.792	252	4272	8355	1217.5	768.282	533.437	0	768.294	533.439	0	0.409	637267	0.193805
	ObjA-6	0.244	213	4911.24	2.653	490	2624	7741	1481.57	453.371	1217.51	0	453.403	1217.4	0	0.547	1046095	0.278689
	ObjA-7	0.157	137	7232.57	2.073	326	3552	13221	2768.22	553.263	214.35	0	553.18	214.293	0	0.46	990862	0.22355
	ObjB-1	0.102	89	8918.61	1.625	220	5010	13529	2548.54	757.124	754.382	0	757.067	754.394	0	0.353	793756	0.180188
	ObjB-2	0.159	139	7856.5	2.078	330	4932	10488	1580.3	109.086	781.353	0	109.059	781.436	0	0.46	1092054	0.224969
	ObjB-3	0.14	122	11138.7	1.971	294	6218	15412	2835.67	913.393	230.5	0	913.366	230.535	0	0.418	1358918	0.2111
	ObjB-4	0.267	233	14594.2	2.834	534	6765	20601	4204.38	553.614	215.562	0	553.614	215.763	0	0.591	3400453	0.291528
	ObjB-5	0.239	209	14132.1	2.779	486	5897	20882	4973.39	768.943	533.163	0	768.924	533.258	0	0.558	2953609	0.275819
	ObjB-6	0.356	311	16041.3	3.419	702	5349	23707	6124.62	453.392	1217.66	0	453.457	1217.63	0	0.685	4988852	0.336628
	ObjB-7	0.295	258	19481	3.027	588	9619	25244	4876.49	205.926	580.267	0	205.992	580.37	0	0.632	5026093	0.306433
7	ObjA-1	0.062	54	2963.89	1.206	140	2308	3628	371.424	477.611	1101.61	0	477.603	1101.61	0	0.273	160050	0.140482
	ObjA-2	0.095	83	2671.86	1.611	208	2304	3122	229.443	755.325	769.145	0	755.217	769.107	0	0.348	221764	0.173895
	ObjA-3	0.061	53	3338.02	1.204	138	2666	4153	442.293	573.906	241.132	0	573.885	241.132	0	0.289	176915	0.139345
	ObjA-4	0.077	67	3677.88	1.371	170	2456	5266	833.073	210.448	425.463	0	210.443	425.434	0	0.321	246418	0.156556
	ObjA-5	0.077	67	3692.61	1.371	170	2551	5180	766.771	255.552	1141.46	0	255.562	1141.41	0	0.321	247405	0.156556
	ObjA-6	0.105	92	3533.08	1.699	228	2511	4784	671.721	1045.98	285.739	0	1045.91	285.844	0	0.364	325043	0.182818
	ObjA-7	0.103	90	3700.17	1.627	222	2817	4585	525.842	535.533	600.911	0	535.575	600.885	0	0.378	333015	0.181069
	ObjA-8	0.105	92	3955.77	1.632	226	2607	5618	869.231	576.207	211.348	0	576.281	211.348	0	0.364	363931	0.182818
	ObjA-9	0.084	73	6448.43	1.453	184	4104	9693	1641.15	506.945	897.658	0	506.907	897.717	0	0.321	470735	0.163518
	ObjB-1	0.109	95	8635.43	1.706	234	5007	12474	2305.61	209.916	425.274	0	209.881	425.301	0	0.378	820366	0.186268
	ObjB-2	0.125	109	8541.31	1.806	264	5326	11784	1950.16	477.138	1101.05	0	477.109	1101.07	0	0.396	931003	0.199471
	ObjB-3	0.203	177	8033.65	2.435	414	5357	10109	1396.76	756.062	769.051	0	756.048	769.042	0	0.503	1421957	0.254199
	ObjB-4	0.109	95	11247.6	1.638	232	6108	17290	3332.99	254.968	1143.4	0	254.948	1143.41	0	0.366	1068521	0.186268
	ObjB-5	0.134	117	11863.3	1.892	282	5274	21519	4771.72	509.282	896.128	0	509.502	896.188	0	0.428	1388011	0.206527
	ObjB-6	0.173	151	11223.5	2.24	358	5353	17055	3658.45	575.603	239.543	0	575.624	239.51	0	0.46	1694748	0.234665
	ObjB-7	0.193	169	11514.2	2.417	398	6689	16031	2831.05	535.32	600.065	0	535.307	600.075	0	0.503	1945894	0.247858
	ObjB-8	0.167	146	11873.9	2.094	344	5487	18790	4003.6	575.103	209.945	0	575.083	209.972	0	0.454	1733587	0.23056
	ObjB-9	0.19	166	11783.4	2.275	388	5251	18483	4098.2	1047.99	283.681	0	1048	283.605	0	0.503	1956040	0.245925

## Sheet: yKX358 pairs
	Label	ColocFromAvolume	ColocFromBvolume	ColocFromABvolume	Dist CenterA-CenterB		ObjA radius	ObjB radius	Normalized distance
1	objA1_objB2	100	51.125	33.83	0.023		0.240692	0.336628	0.0398393
	objA2_objB4	100	42	29.577	0.049		0.174808	0.269987	0.110163
	objA3_objB1	89.773	51.299	32.645	0.078		0.179302	0.236691	0.187503
	objA4_objB3	100	54.259	35.174	0.032		0.250414	0.339921	0.0542065
	objA5_objB6	100	60.073	37.529	0.042		0.244627	0.315139	0.0750314
	objA6_objB5	99.602	86.379	46.26	0.033		0.42819	0.459737	0.0371652
2	objA1_objB3	64.912	66.071	32.743	0.08		0.143841	0.14273	0.279163
	objA2_objB9	100	40.559	28.856	0.073		0.144943	0.228479	0.195489
	objA3_objB1	60.294	73.214	33.065	0.08		0.15757	0.14273	0.266401
	objA4_objB7	100	62.698	38.537	0.003		0.169257	0.214095	0.00782571
	objA5_objB6	83.75	57.759	34.184	0.08		0.171127	0.205755	0.212268
	objA6_objB8	100	52.113	34.259	0.033		0.164488	0.227782	0.0841258
	objA7_objB4	56.627	51.087	26.857	0.126		0.173895	0.182818	0.353225
	objA8_objB2	75.269	97.222	42.424	0.029		0.183687	0.161559	0.083998
	objA9_objB10	100	60.943	37.866	0.025		0.256691	0.328976	0.0426864
	objA10_objB11	100	74.627	42.735	0.023		0.301723	0.34916	0.0353366
	objA11_objB5	43.59	42.5	21.519	0.156		0.168314	0.171127	0.459579
3	objA1_objB5	100	38.66	27.881	0.021		0.165453	0.265829	0.0486921
	objA2_objB6	100	45	31.034	0.004		0.229175	0.341323	0.00701142
	objA3_objB4	100	59.788	37.417	0.018		0.202638	0.262212	0.0387222
	objA4_objB1	90.741	51.042	32.667	0.079		0.140482	0.187121	0.241146
	objA5_objB8	100	45.531	31.286	0.021		0.243975	0.361258	0.0346974
	objA6_objB9	100	66.112	39.8	0.02		0.340389	0.418794	0.0263441
	objA7_objB3	81.818	46.957	29.834	0.092		0.155536	0.20498	0.255189
	objA8_objB2	49.573	100	33.143	0.053		0.206527	0.144943	0.150795
	objA9_objB7	100	72.727	42.105	0.013		0.241352	0.283221	0.0247821
4	objA1_objB8	100	35.754	26.337	0.028		0.152436	0.255448	0.0686471
	objA2_objB6	90	68.354	38.849	0.047		0.1482	0.169257	0.148051
	objA3_objB9	100	30.693	23.485	0.04		0.183687	0.332345	0.0775145
	objA4_objB2	72.308	70.149	35.606	0.063		0.153476	0.156556	0.203205
	objA5_objB3	87.838	72.222	39.634	0.048		0.164488	0.181069	0.138906
	objA6_objB5	100	49.541	33.129	0.022		0.140482	0.199471	0.0647148
	objA7_objB4	89.091	62.821	36.842	0.061		0.14161	0.168314	0.196822
	objA8_objB11	100	40.306	28.727	0.026		0.169257	0.267023	0.0595947
	objA9_objB10	100	75.124	42.898	0.017		0.234665	0.270576	0.0336473
	objA10_objB12	100	31.892	24.18	0.009		0.147123	0.259772	0.0221187
	objA11_objB7	100	81.132	44.792	0.019		0.217048	0.240692	0.0415083
	objA12_objB14	100	43.561	30.343	0.04		0.20498	0.310048	0.0776657
	objA13_objB1	42.446	89.394	28.78	0.096		0.224969	0.155536	0.252296
	objA14_objB13	99.415	65.385	39.443	0.048		0.249777	0.307988	0.0860578
5	objA1_objB1	100	54.098	35.106	0.037		0.155536	0.2111	0.100917
	objA2_objB4	100	44.906	30.99	0.056		0.208063	0.310561	0.107978
	objA3_objB6	100	55.381	35.642	0.037		0.277545	0.372536	0.056916
	objA4_objB5	100	47.807	32.344	0.012		0.199471	0.288234	0.024605
	objA5_objB8	100	72.527	42.038	0.04		0.268805	0.315139	0.0684997
	objA6_objB2	32.051	29.07	15.244	0.177		0.168314	0.176619	0.513143
	objA7_objB3	99.291	73.684	42.296	0.033		0.22638	0.262818	0.0674574
	objA8_objB7	100	75.281	42.949	0.021		0.270576	0.312094	0.036041
6	objA1_objB2	100	61.151	37.946	0.028		0.175716	0.224969	0.0698803
	objA2_objB1	60	43.82	25.325	0.127		0.153476	0.180188	0.380623
	objA3_objB7	100	49.612	33.161	0.018		0.216314	0.306433	0.0344335
	objA4_objB3	90.741	80.328	42.609	0.042		0.198672	0.2111	0.102496
	objA5_objB5	100	49.282	33.013	0.024		0.193805	0.275819	0.0511047
	objA6_objB6	100	68.489	40.649	0.005		0.278689	0.336628	0.00812589
	objA7_objB4	100	58.798	37.027	0.043		0.22355	0.291528	0.0834824
7	objA1_objB2	100	49.541	33.129	0.025		0.140482	0.199471	0.0735395
	objA2_objB3	100	46.893	31.923	0.025		0.173895	0.254199	0.0583985
	objA3_objB6	100	35.099	25.98	0.079		0.139345	0.234665	0.211225
	objA4_objB1	100	70.526	41.358	0.019		0.156556	0.186268	0.055422
	objA5_objB4	83.582	58.947	34.568	0.068		0.156556	0.186268	0.198352
	objA6_objB9	92.391	51.205	32.946	0.097		0.182818	0.245925	0.226243
	objA7_objB7	100	53.254	34.749	0.03		0.181069	0.247858	0.0699419
	objA8_objB8	97.826	61.644	37.815	0.06		0.182818	0.23056	0.145146
	objA9_objB5	82.192	51.282	31.579	0.094		0.163518	0.206527	0.254023

## Sheet: yKX349 individuals
	Label	Volume (unit)	Volume (pixel)	Mean	SurfaceArea	surfaceArea (pxl)	Min	Max	Std Deviation	X	Y	Z	Xmass	Ymass	Zmass	Feret	integrated Density	MeanRadius (um)
1	ObjA-1	0.119	104	1140.23	1.794	254	926	1384	130.893	488.962	906.548	0	488.959	906.583	0	0.386	118584	0.194625
	ObjA-2	0.118	103	1197.29	1.724	250	871	1591	205.16	859.544	161.583	0	859.515	161.577	0	0.396	123321	0.193805
	ObjA-3	0.145	127	1198.11	1.982	304	960	1429	138.37	1158.65	1031.7	0	1158.66	1031.71	0	0.428	152160	0.214837
	ObjA-4	0.153	134	1410.2	2.066	320	813	2245	415.131	125.343	783.993	0	125.298	783.991	0	0.46	188967	0.220684
	ObjA-5	0.325	284	1403.76	3.289	646	991	1796	237.879	326.419	1056.19	0	326.314	1056.13	0	0.665	398668	0.321638
	ObjA-6	0.142	124	1801.52	1.976	298	900	3190	647.144	366.968	502.911	0	366.951	503.006	0	0.46	223388	0.212603
	ObjA-7	0.282	246	1623.31	2.931	562	1049	2287	362.297	639.98	714.614	0	639.93	714.616	0	0.61	399334	0.299605
	ObjB-1	0.143	125	12642	1.978	300	5514	21672	4801.57	365.912	500.824	0	366.026	500.779	0	0.433	1580256	0.21335
	ObjB-2	0.135	118	14266	1.962	286	5917	24780	5668.3	124.178	782.161	0	124.207	782.182	0	0.44	1683384	0.207296
	ObjB-3	0.18	157	15250.9	2.322	372	6624	25021	5734.38	858.726	160.07	0	858.802	160.076	0	0.493	2394390	0.239365
	ObjB-4	0.288	252	14797.4	3.013	576	5703	21707	5064.19	1157.96	1029.88	0	1157.84	1029.99	0	0.617	3728946	0.302776
	ObjB-5	0.213	186	15912.9	2.523	434	6678	25861	6129.08	489.548	906.747	0	489.611	906.683	0	0.546	2959796	0.260384
	ObjB-6	0.387	338	17166.5	3.548	758	7819	22512	4615.22	638.76	712.488	0	638.785	712.46	0	0.739	5802268	0.350979
	ObjB-7	0.49	428	17026	4.092	948	6377	23390	5265.15	325.773	1054.29	0	325.776	1054.2	0	0.824	7287129	0.394933
2	ObjA-1	0.071	62	1055.92	1.428	162	841	1329	142.456	62.629	1107.37	0	62.613	1107.34	0	0.345	65467	0.150333
	ObjA-2	0.084	73	1033.26	1.52	186	842	1252	117.282	523.164	121.89	0	523.188	121.923	0	0.319	75428	0.163518
	ObjA-3	0.14	122	992.098	1.971	294	811	1168	106.971	252.361	674.828	0	252.36	674.794	0	0.428	121036	0.2111
	ObjA-4	0.176	154	1144.86	2.247	364	815	1531	216.775	526.143	449.377	0	526.181	449.364	0	0.484	176308	0.236691
	ObjA-5	0.286	250	1524.67	3.008	572	874	2307	426.536	441.344	996.068	0	441.314	996.023	0	0.602	381168	0.301723
	ObjA-6	0.366	320	1651.67	3.439	720	931	2259	413.841	888.266	784.656	0	888.238	784.604	0	0.717	528533	0.341323
	ObjA-7	0.179	156	1835.76	2.319	370	941	3191	660.031	631.276	778.16	0	631.254	778.191	0	0.512	286378	0.2387
	ObjA-8	0.227	198	2090.19	2.619	460	877	4107	935.359	444.343	703.263	0	444.222	703.335	0	0.591	413857	0.268805
	ObjA-9	0.215	188	2233.78	2.528	438	962	4476	991.284	851.548	1122.94	0	851.454	1122.75	0	0.551	419950	0.261604
	ObjA-10	0.28	245	2960.79	2.929	560	914	7709	1817.03	748.2	433.608	0	748.036	433.374	0	0.632	725394	0.298541
	ObjB-1	0.156	136	10993	2.071	324	6665	14894	2542.94	522.743	120.75	0	522.677	120.743	0	0.441	1495051	0.222837
	ObjB-2	0.145	127	12844.6	1.982	304	5712	21845	4814.38	630.488	775.654	0	630.487	775.54	0	0.441	1631260	0.214837
	ObjB-3	0.141	123	13882.1	1.973	296	5575	24535	5771.88	62.691	1106.03	0	62.823	1105.98	0	0.44	1707500	0.211853
	ObjB-4	0.165	144	13481.6	2.224	344	5414	23564	5481.01	851.299	1122.94	0	851.3	1122.93	0	0.46	1941348	0.229175
	ObjB-5	0.196	171	14917	2.354	400	6277	22873	5181.96	444.094	701.316	0	444.056	701.266	0	0.525	2550807	0.249777
	ObjB-6	0.229	200	13655.3	2.623	464	5415	21748	5220.75	525.955	448.38	0	526.069	448.292	0	0.56	2731066	0.269987
	ObjB-7	0.26	227	14807.1	2.82	522	5755	22358	5473.24	747.859	432.731	0	747.921	432.7	0	0.582	3361217	0.287681
	ObjB-8	0.422	369	17337.9	3.754	824	6387	23305	5158.98	887.58	783.645	0	887.537	783.671	0	0.751	6397702	0.366506
	ObjB-9	0.304	266	15975.6	3.045	604	5633	24453	6254.64	252.113	674.011	0	252.226	673.918	0	0.653	4249518	0.311073
	ObjB-10	0.342	299	16812.2	3.323	676	5443	24719	6395.99	440.706	994.993	0	440.747	995.023	0	0.657	5026857	0.329942
3	ObjA-1	0.062	54	1040.2	1.274	142	896	1195	91.211	231.185	1141.68	0	231.167	1141.68	0	0.289	56171	0.140482
	ObjA-2	0.084	73	990.534	1.453	184	872	1099	65.25	477.041	488.452	0	477.065	488.451	0	0.333	72309	0.163518
	ObjA-3	0.125	109	1118.44	1.874	266	846	1409	171.785	454.633	283.624	0	454.639	283.645	0	0.386	121910	0.199471
	ObjA-4	0.196	171	1071.39	2.421	402	829	1235	126.491	992.497	779.678	0	992.485	779.701	0	0.558	183207	0.249777
	ObjA-5	0.171	149	1581.31	2.236	354	855	2602	514.934	1074.06	583.678	0	1074.11	583.61	0	0.493	235615	0.233305
	ObjA-6	0.256	224	1687.32	2.813	516	837	2868	592.379	54.415	754.522	0	54.448	754.661	0	0.591	377960	0.28546
	ObjA-7	0.371	324	1870.01	3.448	728	857	2959	660.454	1116.78	71.861	0	1116.9	71.879	0	0.717	605884	0.343647
	ObjA-8	0.354	309	1953.59	3.346	696	865	3057	693.1	69.926	995.485	0	69.846	995.6	0	0.674	603660	0.335681
	ObjA-9	0.288	252	2120.25	3.013	576	955	3877	841.365	648.111	112.655	0	648.1	112.877	0	0.624	534304	0.302776
	ObjB-1	0.171	149	14098	2.236	354	6443	22130	4743.1	1072.97	583.181	0	1072.98	583.306	0	0.484	2100608	0.233305
	ObjB-2	0.143	125	15130.9	1.978	300	6799	24833	5558.88	231.368	1139.97	0	231.346	1140.03	0	0.433	1891359	0.21335
	ObjB-3	0.252	220	12865.6	2.804	508	5203	18742	4310.41	54.055	752.991	0	54.102	753.015	0	0.567	2830429	0.283221
	ObjB-4	0.195	170	13815.9	2.419	400	5441	23039	5547.38	453.271	282.906	0	453.41	282.893	0	0.516	2348703	0.249139
	ObjB-5	0.24	210	13905	2.646	484	6297	19907	4258.52	476.552	487.405	0	476.56	487.381	0	0.56	2920043	0.276395
	ObjB-6	0.298	260	17195.1	3.099	594	8062	23608	4985.51	991.204	778.323	0	991.178	778.29	0	0.644	4470734	0.307988
	ObjB-7	0.365	319	16849.6	3.437	718	6056	23591	5627.94	69.232	994.561	0	69.287	994.452	0	0.685	5375021	0.340856
	ObjB-8	0.379	331	18014.1	3.532	744	6399	26202	6765.75	1115.39	70.725	0	1115.57	70.574	0	0.724	5962672	0.347332
	ObjB-9	0.327	286	17936.6	3.294	650	6432	26977	6842.66	646.976	112.052	0	647.106	112.021	0	0.657	5129857	0.322626
4	ObjA-1	0.071	62	1038.16	1.36	160	894	1216	93.679	1029.16	803.726	0	1029.2	803.724	0	0.291	64366	0.150333
	ObjA-2	0.071	62	1014.34	1.36	160	917	1130	57.659	762.129	766.548	0	762.151	766.561	0	0.319	62889	0.150333
	ObjA-3	0.071	62	1122.03	1.36	160	959	1304	105.941	977.065	589.742	0	977.06	589.748	0	0.289	69566	0.150333
	ObjA-4	0.092	80	1149.29	1.536	200	850	1473	179.684	822.475	198.875	0	822.491	198.897	0	0.333	91943	0.171127
	ObjA-5	0.117	102	1097.19	1.79	250	977	1235	74.882	740.275	297.471	0	740.313	297.464	0	0.396	111913	0.192983
	ObjA-6	0.3	262	1105.95	3.103	598	836	1351	156.689	940.821	1160.8	0	940.9	1160.79	0	0.632	289758	0.309019
	ObjA-7	0.301	263	1207.97	3.038	598	903	1511	162.409	309.662	931.878	0	309.685	931.866	0	0.638	317695	0.309534
	ObjA-8	0.159	139	1353.79	2.213	334	909	1862	281.869	124.259	158.511	0	124.285	158.455	0	0.493	188177	0.224969
	ObjA-9	0.231	202	1253.23	2.628	468	814	1682	258.796	979.064	444.782	0	979.037	444.793	0	0.558	253152	0.271163
	ObjA-10	0.418	365	1763.92	3.745	816	947	2700	512.463	1088.13	1007.93	0	1088.06	1007.91	0	0.757	643831	0.364765
	ObjB-1	0.118	103	10732.2	1.86	254	5966	16415	3141.76	821.427	198.204	0	821.432	198.17	0	0.386	1105420	0.193805
	ObjB-2	0.172	150	13110.8	2.238	356	6982	18225	3422.74	760.993	764.9	0	761.007	764.918	0	0.47	1966613	0.233986
	ObjB-3	0.187	163	12466.6	2.335	384	5545	20123	4383.58	123.166	157.344	0	123.219	157.392	0	0.546	2032061	0.243975
	ObjB-4	0.205	179	13325	2.507	420	5300	23426	5654.08	975.972	588.397	0	976.175	588.239	0	0.515	2385179	0.255448
	ObjB-5	0.254	222	14670.4	2.741	510	6773	19766	3871.36	978.167	443.703	0	978.187	443.815	0	0.567	3256830	0.284343
	ObjB-6	0.211	184	14679.8	2.451	428	6079	24971	5999.38	1027.16	803.196	0	1027.29	803.06	0	0.535	2701075	0.259159
	ObjB-7	0.262	229	17126.1	2.825	526	9827	22075	3664.34	739.345	297.087	0	739.418	297.112	0	0.578	3921873	0.288786
	ObjB-8	0.536	468	15921.5	4.319	1032	5555	22021	5122.27	308.415	930.436	0	308.539	930.354	0	0.836	7451245	0.413055
	ObjB-9	0.437	382	17602.5	3.919	854	9195	22638	4007.28	940.539	1159.07	0	940.481	1158.96	0	0.76	6724172	0.372963
	ObjB-10	0.446	390	19132.7	3.87	868	7795	25195	5737.46	1087.06	1007.25	0	1087.07	1007.3	0	0.781	7461738	0.376784
5	ObjA-1	0.08	70	977.429	1.446	178	810	1169	104	627.357	227.9	0	627.33	227.87	0	0.312	68420	0.159577
	ObjA-2	0.072	63	1031.32	1.362	162	868	1226	109.792	683.635	900.571	0	683.651	900.573	0	0.312	64973	0.151388
	ObjA-3	0.077	67	984.045	1.439	172	886	1119	66.688	890.343	764.896	0	890.279	764.84	0	0.366	65931	0.156556
	ObjA-4	0.391	342	1252.66	3.625	768	866	1604	215.067	911.216	537.409	0	911.264	537.315	0	0.706	428409	0.352788
	ObjA-5	0.15	131	1467.28	2.127	316	943	2184	357.753	460.618	236.359	0	460.635	236.29	0	0.451	192214	0.21851
	ObjA-6	0.176	154	1421.14	2.18	362	896	2100	346.296	624.253	1019.25	0	624.293	1019.21	0	0.484	218855	0.236691
	ObjB-1	0.224	196	10587.8	2.682	458	5114	16467	3454.78	459.673	235.643	0	459.725	235.458	0	0.558	2075209	0.267023
	ObjB-2	0.153	134	12831.4	2.134	322	5712	22468	5037.04	683.052	899.328	0	683.15	899.269	0	0.445	1719409	0.220684
	ObjB-3	0.183	160	13816.4	2.261	376	5283	23406	5605.91	626.8	227.556	0	626.821	227.616	0	0.471	2210617	0.241352
	ObjB-4	0.274	239	15155	2.915	548	6578	22279	4883.41	889.226	763.297	0	889.12	763.247	0	0.621	3622043	0.295325
	ObjB-5	0.228	199	15061.8	2.621	462	5783	24111	5779.97	623.824	1017.65	0	623.835	1017.65	0	0.535	2997299	0.269397
	ObjB-6	0.396	346	19185.6	3.634	776	13128	22484	2639.64	910.28	536.15	0	910.248	536.126	0	0.729	6638228	0.355036
6	ObjA-1	0.125	109	974.275	1.874	266	851	1145	77.529	481.358	157.303	0	481.292	157.345	0	0.396	106196	0.199471
	ObjA-2	0.071	62	1137.6	1.36	160	996	1307	92.234	124.887	851.097	0	124.872	851.091	0	0.291	70531	0.150333
	ObjA-3	0.093	81	1261.47	1.606	204	930	1667	222.347	1073.37	914.704	0	1073.35	914.718	0	0.364	102179	0.172055
	ObjA-4	0.13	114	1246.95	1.953	278	876	1627	226.538	738.149	994.57	0	738.075	994.606	0	0.428	142152	0.203421
	ObjA-5	0.121	106	1397.91	1.799	258	997	1877	261.458	612.972	715.528	0	612.924	715.511	0	0.386	148179	0.196254
	ObjA-6	0.214	187	1386.65	2.593	438	1044	1738	188.335	1090.76	336.807	0	1090.71	336.781	0	0.567	259303	0.260995
	ObjA-7	0.216	189	1406.37	2.53	440	821	2096	372.118	1002.07	139.46	0	1002.02	139.445	0	0.535	265803	0.262212
	ObjA-8	0.142	124	1692.53	2.043	300	1020	2636	477.852	341.452	595.702	0	341.461	595.755	0	0.445	209874	0.212603
	ObjA-9	0.459	401	1612.19	3.963	892	1187	1972	223.254	274.312	977.322	0	274.253	977.421	0	0.773	646487	0.382236
	ObjA-10	0.163	142	1692.83	2.084	336	1078	2559	435.825	936.831	435.169	0	936.848	435.14	0	0.46	240382	0.227782
	ObjA-11	0.337	294	1574.19	3.244	664	840	2440	475.885	610.82	228.619	0	610.851	228.668	0	0.674	462812	0.327522
	ObjB-1	0.155	135	9516.63	2.068	322	5422	12832	2366.38	340.4	595.407	0	340.419	595.428	0	0.471	1284745	0.222122
	ObjB-2	0.158	138	12508.7	2.075	328	5192	20659	4775.31	1072.9	913.565	0	1072.91	913.678	0	0.471	1726199	0.224261
	ObjB-3	0.176	154	12114.5	2.315	366	5317	19831	4460	737.091	993.584	0	737.126	993.562	0	0.484	1865636	0.236691
	ObjB-4	0.383	335	14513	3.541	752	5945	21206	4917.87	609.481	228.039	0	609.669	227.918	0	0.724	4861869	0.34916
	ObjB-5	0.207	181	15470.6	2.444	422	6009	24654	5814.08	612.006	715.066	0	611.961	715.041	0	0.516	2800175	0.256691
	ObjB-6	0.247	216	15062	2.727	498	6038	22867	5221.44	124.477	849.977	0	124.39	850.034	0	0.567	3253393	0.280397
	ObjB-7	0.237	207	15653.1	2.707	480	5922	23651	5760.03	1001.4	139.483	0	1001.54	139.417	0	0.558	3240184	0.274662
	ObjB-8	0.09	79	22017.8	2.481	226	21670	22557	239.46	268.937	976.165	0	268.923	976.153	0	0.53	1739406	0.169257
	ObjB-9	0.221	193	15736.5	2.607	450	5988	26429	6789.03	935.373	435.047	0	935.503	434.919	0	0.555	3037149	0.265229
	ObjB-10	0.264	231	16402.8	2.897	532	6375	25813	6338.3	480.874	156.325	0	480.895	156.284	0	0.578	3789051	0.289886
	ObjB-11	0.377	329	17911.4	3.595	742	7234	24485	5645.63	1089.39	335.34	0	1089.5	335.32	0	0.718	5892840	0.346414
7	ObjA-1	0.063	55	1062.62	1.276	144	906	1251	105.198	1111.49	1152.22	0	1111.49	1152.23	0	0.289	58444	0.14161
	ObjA-2	0.126	110	1262.83	1.808	266	843	1762	271.648	395.045	549.682	0	395.065	549.688	0	0.409	138911	0.200267
	ObjA-3	0.556	486	1157.13	4.428	1070	822	1469	158.943	1035.41	200.119	0	1035.53	200.19	0	0.848	562367	0.42069
	ObjA-4	0.18	157	1350.05	2.254	370	858	2046	344.192	911.268	440.93	0	911.207	440.956	0	0.484	211958	0.239365
	ObjA-5	0.149	130	1541.82	2.057	312	889	2435	452.774	547.3	126.123	0	547.311	126.229	0	0.445	200436	0.21778
	ObjA-6	0.191	167	1535.98	2.345	392	998	2161	341.251	706.551	866.916	0	706.486	866.914	0	0.493	256509	0.246571
	ObjA-7	0.19	166	1578.8	2.342	390	890	2598	485.18	139.825	558.271	0	139.749	558.236	0	0.535	262080	0.245925
	ObjA-8	0.414	362	1687.48	3.738	810	881	2588	492.283	664.135	138.624	0	664.209	138.804	0	0.739	610869	0.363016
	ObjA-9	0.225	197	2083.51	2.616	458	861	4425	994.668	867.36	144.893	0	867.469	144.631	0	0.567	410451	0.267619
	ObjA-10	0.371	324	2324.85	3.516	730	816	4745	1164.76	460.318	759.275	0	460.321	759.519	0	0.697	753250	0.343647
	ObjB-1	0.111	97	10695.5	1.778	240	6151	15755	2750.2	865.897	145.969	0	865.829	145.925	0	0.378	1037462	0.187969
	ObjB-2	0.118	103	11389.4	1.792	252	6219	17222	3315.18	394.34	547.99	0	394.203	547.891	0	0.378	1173108	0.193805
	ObjB-3	0.144	126	10420.7	1.98	302	5551	16456	3142.3	547.008	124.571	0	546.979	124.483	0	0.441	1313002	0.214095
	ObjB-4	0.166	145	15626.8	2.159	344	6057	25834	6115.28	1112.02	1152.39	0	1111.99	1152.34	0	0.46	2265891	0.229868
	ObjB-5	0.206	180	14640.3	2.442	420	5154	24224	6152.89	140.083	556.9	0	140.14	556.963	0	0.53	2635262	0.25607
	ObjB-6	0.258	225	14173.2	2.748	516	5324	23079	5428.83	706.053	865.32	0	706.132	865.196	0	0.582	3188969	0.286573
	ObjB-7	0.224	196	15337.6	2.614	456	5798	25256	6378.83	910.786	440.347	0	910.79	440.273	0	0.535	3006176	0.267023
	ObjB-8	0.666	582	18275.9	4.986	1272	8710	22669	3878.91	1034.66	199.014	0	1034.71	198.934	0	0.953	10636584	0.460428
	ObjB-9	0.477	417	17573.1	4.135	928	6046	23961	5872.4	663.767	137.496	0	663.75	137.536	0	0.79	7327985	0.389659
	ObjB-10	0.323	282	16442.1	3.217	640	5466	25490	6795.21	459.369	758.053	0	459.38	758.022	0	0.657	4636664	0.320646
8	ObjA-1	0.079	69	1021.29	1.444	176	853	1198	103.642	214.609	845.203	0	214.623	845.22	0	0.333	70469	0.158576
	ObjA-2	0.113	99	1112.36	1.715	242	857	1393	159.301	514.313	646.111	0	514.306	646.14	0	0.396	110124	0.189655
	ObjA-3	0.109	95	1149.52	1.706	234	814	1567	222.75	965.147	55.063	0	965.165	55.061	0	0.378	109204	0.186268
	ObjA-4	0.133	116	1203.05	1.89	280	859	1635	233.322	314.362	1111.5	0	314.291	1111.51	0	0.396	139554	0.205755
	ObjA-5	0.246	215	1143.36	2.725	496	848	1510	184.09	234.786	586.87	0	234.867	586.956	0	0.592	245822	0.279829
	ObjA-6	0.163	142	1297.91	2.22	340	860	1827	287.368	945.169	219.099	0	945.154	219.089	0	0.484	184303	0.227782
	ObjA-7	0.143	125	1359.48	1.91	298	934	1811	257.016	1079.46	1047.33	0	1079.46	1047.32	0	0.433	169935	0.21335
	ObjA-8	0.355	310	1314.39	3.416	700	949	1673	207.534	717.755	1064.31	0	717.708	1064.48	0	0.706	407460	0.336155
	ObjA-9	0.179	156	1420.92	2.252	368	1036	1919	250.762	448.673	1191.62	0	448.626	1191.56	0	0.484	221664	0.2387
	ObjA-10	0.234	204	1379.79	2.632	472	938	1907	277.018	1118.2	369.118	0	1118.19	369.047	0	0.551	281478	0.272919
	ObjA-11	0.27	236	1553.02	2.909	542	975	2146	350.798	19.203	924.725	0	19.23	924.745	0	0.602	366513	0.293162
	ObjA-12	0.291	254	1671.53	3.017	580	1118	2371	340.209	836.094	229.343	0	836.093	229.247	0	0.624	424569	0.304349
	ObjA-13	0.371	324	1818.78	3.584	732	1010	2659	484.561	238.216	454.923	0	238.204	454.992	0	0.73	589285	0.343647
	ObjA-14	0.315	275	2267.94	3.201	626	822	4718	1127.1	840.818	527.095	0	840.815	527.239	0	0.665	623683	0.316651
	ObjB-1	0.116	101	11166.8	1.788	248	6167	17983	3434.92	965.089	55.703	0	965.198	55.626	0	0.386	1127842	0.192156
	ObjB-2	0.158	138	14459.1	2.143	330	5290	25977	6380.71	213.239	845.449	0	213.344	845.507	0	0.47	1995353	0.224261
	ObjB-3	0.172	150	15348.7	2.17	354	7206	24472	5095.55	1079.05	1046.03	0	1079.09	1045.92	0	0.47	2302306	0.233986
	ObjB-4	0.198	173	14611	2.426	406	5518	25604	6185.58	313.671	1111.47	0	313.671	1111.47	0	0.525	2527701	0.251049
	ObjB-5	0.438	383	18073.2	3.854	854	10539	21769	2930.26	717.499	1063.56	0	717.423	1063.53	0	0.745	6922034	0.37339
	ObjB-6	0.355	310	15598.4	3.349	698	5824	22603	5192.53	1117.1	369.452	0	1117.07	369.343	0	0.674	4835506	0.336155
	ObjB-7	0.361	315	18897.6	3.428	710	9496	24511	4281.24	836.041	229.641	0	836.072	229.518	0	0.697	5952758	0.338984
	ObjB-8	0.242	211	16567	2.648	486	6606	25350	6093.18	840.517	525.464	0	840.539	525.328	0	0.547	3495629	0.277545
	ObjB-9	0.248	217	16139.9	2.73	500	5346	27593	7081.65	513.922	645.23	0	513.86	645.059	0	0.592	3502348	0.280964
	ObjB-10	0.387	338	16947.2	3.616	760	5321	24446	6334.45	234.118	585.396	0	234.165	585.402	0	0.73	5728139	0.350979
	ObjB-11	0.351	307	17250.9	3.409	694	5760	25228	6265.21	18.362	924.147	0	18.452	924.141	0	0.685	5296030	0.334256
	ObjB-12	0.26	227	16500.4	2.82	522	5613	26279	6869.29	944.529	218.987	0	944.654	219.021	0	0.621	3745595	0.287681
	ObjB-13	0.332	290	16884.7	3.235	656	5233	25980	6848.31	448.355	1191.02	0	448.371	1190.93	0	0.653	4896556	0.325083
	ObjB-14	0.401	350	18771.1	3.643	784	7679	24837	5610.09	237.9	454.469	0	237.842	454.447	0	0.729	6569887	0.357271

## Sheet: yKX349 pairs
	Label	ColocFromAvolume	ColocFromBvolume	ColocFromABvolume	Dist CenterA-CenterB		ObjA radius	ObjB radius	Normalized distance
1	objA1_objB5	100	55.914	35.862	0.021		0.194625	0.260384	0.0461529
	objA2_objB3	97.087	63.694	38.462	0.058		0.193805	0.239365	0.133896
	objA3_objB4	100	50.397	33.509	0.066		0.214837	0.302776	0.127508
	objA4_objB2	72.388	82.203	38.492	0.073		0.220684	0.207296	0.170569
	objA5_objB7	100	66.355	39.888	0.068		0.321638	0.394933	0.0948965
	objA6_objB1	76.613	76	38.153	0.079		0.212603	0.21335	0.185466
	objA7_objB6	96.748	70.414	40.753	0.083		0.299605	0.350979	0.127578
2	objA1_objB3	98.387	49.593	32.973	0.045		0.150333	0.211853	0.124246
	objA2_objB1	100	53.676	34.928	0.041		0.163518	0.222837	0.10612
	objA3_objB9	100	45.865	31.443	0.029		0.2111	0.311073	0.0555371
	objA4_objB6	100	77	43.503	0.034		0.236691	0.269987	0.0671038
	objA5_objB10	97.2	81.271	44.262	0.042		0.301723	0.329942	0.0664909
	objA6_objB8	96.875	84.011	44.993	0.041		0.341323	0.366506	0.0579236
	objA7_objB2	69.231	85.039	38.163	0.089		0.2387	0.214837	0.196236
	objA8_objB5	78.788	91.228	42.276	0.066		0.268805	0.249777	0.12727
	objA9_objB4	76.064	99.306	43.072	0.008		0.261604	0.229175	0.0163006
	objA10_objB7	88.571	95.595	45.975	0.032		0.298541	0.287681	0.0545868
3	objA1_objB2	100	43.2	30.168	0.058		0.140482	0.21335	0.163919
	objA2_objB5	100	34.762	25.795	0.039		0.163518	0.276395	0.0886539
	objA3_objB4	97.248	62.353	37.993	0.052		0.199471	0.249139	0.115913
	objA4_objB6	97.661	64.231	38.747	0.063		0.249777	0.307988	0.112951
	objA5_objB1	87.919	87.919	43.96	0.04		0.233305	0.233305	0.0857249
	objA6_objB3	87.5	89.091	44.144	0.053		0.28546	0.283221	0.0931982
	objA7_objB8	88.58	86.707	43.817	0.061		0.343647	0.347332	0.0882806
	objA8_objB7	94.175	91.223	46.338	0.039		0.335681	0.340856	0.0576465
	objA9_objB9	95.635	84.266	44.796	0.043		0.302776	0.322626	0.0687558
4	objA1_objB6	100	33.696	25.203	0.07		0.150333	0.259159	0.170944
	objA2_objB2	100	41.333	29.245	0.068		0.150333	0.233986	0.176937
	objA3_objB4	100	34.637	25.726	0.059		0.150333	0.255448	0.145399
	objA4_objB1	93.75	72.816	40.984	0.042		0.171127	0.193805	0.11509
	objA5_objB7	100	44.541	30.816	0.034		0.192983	0.288786	0.0705734
	objA6_objB9	99.237	68.063	40.373	0.059		0.309019	0.372963	0.0865125
	objA7_objB8	100	56.197	35.978	0.065		0.309534	0.413055	0.0899544
	objA8_objB3	87.77	74.847	40.397	0.054		0.224969	0.243975	0.115152
	objA9_objB5	91.584	83.333	43.632	0.048		0.271163	0.284343	0.0864077
	objA10_objB10	94.795	88.718	45.828	0.043		0.364765	0.376784	0.0579867
5	objA1_objB3	100	43.75	30.435	0.022		0.159577	0.241352	0.0548726
	objA2_objB2	100	47.015	31.98	0.046		0.151388	0.220684	0.123632
	objA3_objB4	100	28.033	21.895	0.066		0.156556	0.295325	0.146056
	objA4_objB6	90.643	89.595	45.058	0.053		0.352788	0.355036	0.0748774
	objA5_objB1	99.237	66.327	39.755	0.04		0.21851	0.267023	0.0823837
	objA6_objB5	94.156	72.864	41.076	0.056		0.236691	0.269397	0.110653
6	objA1_objB10	100	47.186	32.059	0.037		0.199471	0.289886	0.0756094
	objA2_objB6	100	28.704	22.302	0.04		0.150333	0.280397	0.0928656
	objA3_objB2	100	58.696	36.986	0.042		0.172055	0.224261	0.105976
	objA4_objB3	96.491	71.429	41.045	0.049		0.203421	0.236691	0.111335
	objA5_objB5	100	58.564	36.934	0.036		0.196254	0.256691	0.07948
	objA6_objB11	100	56.839	36.24	0.068		0.260995	0.346414	0.111951
	objA7_objB7	98.942	90.338	47.222	0.023		0.262212	0.274662	0.0428406
	objA8_objB1	91.129	83.704	43.629	0.037		0.212603	0.222122	0.0851114
	objA9_objB8	19.701	100	16.458	0.186		0.382236	0.169257	0.337266
	objA10_objB9	97.183	71.503	41.194	0.049		0.227782	0.265229	0.0993893
	objA11_objB4	95.918	84.179	44.833	0.049		0.327522	0.34916	0.0724122
7	objA1_objB4	100	37.931	27.5	0.019		0.14161	0.229868	0.0511469
	objA2_objB2	77.273	82.524	39.906	0.062		0.200267	0.193805	0.157331
	objA3_objB8	99.794	83.333	45.412	0.045		0.42069	0.460428	0.0510714
	objA4_objB7	99.363	79.592	44.193	0.026		0.239365	0.267023	0.051344
	objA5_objB3	83.077	85.714	42.188	0.053		0.21778	0.214095	0.122721
	objA6_objB6	96.407	71.556	41.071	0.057		0.246571	0.286573	0.106913
	objA7_objB5	90.361	83.333	43.353	0.047		0.245925	0.25607	0.0936265
	objA8_objB9	98.343	85.372	45.7	0.04		0.363016	0.389659	0.0531438
	objA9_objB1	49.239	100	32.993	0.061		0.267619	0.187969	0.133893
	objA10_objB10	83.642	96.099	44.719	0.052		0.343647	0.320646	0.0782787
8	objA1_objB2	100	50	33.333	0.047		0.158576	0.224261	0.122768
	objA2_objB9	100	45.622	31.329	0.033		0.189655	0.280964	0.0701204
	objA3_objB1	94.737	89.109	45.918	0.022		0.186268	0.192156	0.0581358
	objA4_objB4	100	67.052	40.138	0.023		0.205755	0.251049	0.0503498
	objA5_objB10	100	63.609	38.879	0.055		0.279829	0.350979	0.0871898
	objA6_objB12	100	62.555	38.482	0.022		0.227782	0.287681	0.0426801
	objA7_objB3	94.4	78.667	42.909	0.046		0.21335	0.233986	0.102831
	objA8_objB5	100	80.94	44.733	0.027		0.336155	0.37339	0.0380526
	objA9_objB13	100	53.793	34.978	0.023		0.2387	0.325083	0.0407959
	objA10_objB6	100	65.806	39.689	0.039		0.272919	0.336155	0.0640317
	objA11_objB11	100	76.873	43.462	0.035		0.293162	0.334256	0.0557843
	objA12_objB7	100	80.635	44.64	0.01		0.304349	0.338984	0.0155441
	objA13_objB14	98.457	91.143	47.329	0.019		0.343647	0.357271	0.0271073
	objA14_objB8	75.273	98.104	42.593	0.056		0.316651	0.277545	0.0942451

## Sheet: yKX336 individuals
	Label	Volume (unit)	Volume (pixel)	Mean	SurfaceArea	surfaceArea (pxl)	Min	Max	Std Deviation	X	Y	Z	Xmass	Ymass	Zmass	Feret	integrated Density	MeanRadius (um)
1	ObjA-1	0.058	51	11214.8	1.199	134	6732	17311	3076.2	1197.98	194.255	0	1198.01	194.249	0	0.279	571955	0.135875
	ObjA-2	0.074	65	13079.9	1.367	166	6704	21779	4393.18	543.615	863.662	0	543.678	863.649	0	0.321	850193	0.153476
	ObjA-3	0.092	80	12220.9	1.604	202	6701	19950	3939.75	877.138	590.788	0	877.164	590.79	0	0.353	977675	0.171127
	ObjA-4	0.076	66	13103.3	1.369	168	7469	20411	3771.69	974.47	230.152	0	974.508	230.128	0	0.333	864816	0.155536
	ObjA-5	0.089	78	13237.4	1.532	196	6951	22378	4548.67	991.026	75.244	0	990.997	75.237	0	0.345	1032518	0.168314
	ObjA-6	0.07	61	15077.6	1.29	156	9285	22058	3731.05	1040.46	721.066	0	1040.46	721.109	0	0.289	919734	0.149271
	ObjA-7	0.109	95	13468.1	1.706	234	6747	22752	4714.72	594.926	566.095	0	594.844	566.039	0	0.378	1279467	0.186268
	ObjA-8	0.116	101	13198.3	1.72	246	7198	22718	4513.8	733.455	936.792	0	733.552	936.596	0	0.396	1333033	0.192156
	ObjA-9	0.111	97	13515.4	1.711	238	6855	23414	4874.24	669.68	1053.62	0	669.673	1053.59	0	0.386	1310994	0.187969
	ObjA-10	0.122	107	13968.3	1.869	262	6914	24058	4975.65	1166.3	554.215	0	1166.44	554.163	0	0.441	1494613	0.197063
	ObjA-11	0.103	90	15223	1.627	222	7943	24508	4904.14	295.467	651.933	0	295.473	651.976	0	0.366	1370069	0.181069
	ObjA-12	0.126	110	16030.9	1.876	268	7142	29163	6682.55	224.673	513.591	0	224.601	513.579	0	0.409	1763402	0.200267
	ObjA-13	0.144	126	16021	2.048	304	6840	29589	6760.41	912.024	388.849	0	912.033	388.861	0	0.454	2018651	0.214095
	ObjA-14	0.136	119	16757	1.896	286	6803	29971	6864.43	100.286	989.168	0	100.268	989.236	0	0.428	1994077	0.208063
	ObjA-15	0.15	131	16629.1	2.059	314	7438	29751	6586.83	578.542	118.435	0	578.592	118.339	0	0.46	2178413	0.21851
	ObjA-16	0.148	129	16469.4	2.055	310	6884	30170	7100.75	432.349	1169.19	0	432.502	1169.18	0	0.428	2124558	0.217048
	ObjA-17	0.147	128	17711.1	2.052	308	7356	32279	7519.84	403.297	752.664	0	403.403	752.591	0	0.471	2267023	0.216314
	ObjA-18	0.149	130	18044.2	1.989	310	7838	30687	6718.77	1135.83	85.377	0	1135.84	85.409	0	0.471	2345740	0.21778
	ObjA-19	0.172	150	18091.1	2.17	354	6831	33788	8077.11	719.8	440.66	0	719.766	440.63	0	0.488	2713667	0.233986
	ObjA-20	0.212	185	19361.9	2.589	434	9292	32695	7365.15	337.778	462.968	0	338.148	462.995	0	0.617	3581958	0.259772
	ObjB-1	0.06	52	6460.64	1.269	138	4634	8554	1189.47	975.692	232.115	0	975.7	232.113	0	0.279	335953	0.138198
	ObjB-2	0.07	61	7432.38	1.358	158	4173	11953	2291.11	224.689	517.557	0	224.746	517.607	0	0.306	453375	0.149271
	ObjB-3	0.068	59	6364.52	1.353	154	4604	8508	1117.53	291.271	650.22	0	291.268	650.175	0	0.345	375507	0.147123
	ObjB-4	0.079	69	6367.04	1.444	176	4402	8786	1265.22	672.348	1055.1	0	672.349	1055.06	0	0.338	439326	0.158576
	ObjB-5	0.181	158	6551.47	2.933	392	4630	9166	1270.48	874.386	588.766	0	874.365	588.826	0	0.714	1035132	0.240029
	ObjB-6	0.1	87	7896.93	1.62	216	4233	12949	2587.01	1190.52	194	0	1190.57	193.961	0	0.36	687033	0.178412
	ObjB-7	0.187	163	6623.88	2.268	382	4116	10055	1497.52	578.681	118.35	0	578.927	118.562	0	0.484	1079692	0.243975
	ObjB-8	0.132	115	7082.99	1.887	278	4887	9676	1273.92	432.417	1168.38	0	432.557	1168.38	0	0.396	814544	0.20498
	ObjB-9	0.129	113	8044.1	1.95	276	4545	12573	2371.26	723.991	441.319	0	724.023	441.314	0	0.484	908983	0.202638
	ObjB-10	0.206	180	7978.46	2.442	420	4481	11145	1686	1135.47	85.172	0	1135.56	85.141	0	0.518	1436122	0.25607
	ObjB-11	0.134	117	8712.88	1.892	282	4534	13898	2745.36	98.043	984.325	0	97.937	984.214	0	0.44	1019407	0.206527
	ObjB-12	0.134	117	8564.16	1.892	282	4151	14579	3047.07	1040.51	716.641	0	1040.48	716.626	0	0.409	1002007	0.206527
	ObjB-13	0.11	96	9588.68	1.708	236	5729	14137	2444.84	399.469	750.24	0	399.38	750.274	0	0.424	920513	0.187121
	ObjB-14	0.139	121	9316.97	1.969	292	4103	16524	3622.89	545.364	871.95	0	545.316	871.924	0	0.493	1127353	0.210345
	ObjB-15	0.164	143	9524.89	2.154	340	4320	15168	3297.12	595.601	565.042	0	595.535	565.07	0	0.46	1362059	0.228479
	ObjB-16	0.183	160	9366.66	2.329	378	4372	15435	3240.82	908.531	387.706	0	908.356	387.624	0	0.503	1498666	0.241352
	ObjB-17	0.221	193	10799.8	2.539	448	6794	14304	1919.76	1163.22	551.762	0	1163.16	551.707	0	0.592	2084357	0.265229
	ObjB-18	0.161	141	10845	2.15	336	4677	18683	4230.69	993.277	74.213	0	993.465	74.077	0	0.451	1529151	0.22638
	ObjB-19	0.253	221	10247.1	2.739	508	4986	15502	3143.89	729.48	937.928	0	729.402	938.038	0	0.56	2264620	0.283782
	ObjB-20	0.365	319	14981.7	3.505	720	6960	20860	4372.6	330.354	463.041	0	330.256	463.039	0	0.739	4779156	0.340856
2	ObjA-1	0.062	54	11671	1.206	140	6646	18873	3614.14	899.981	820.667	0	899.944	820.687	0	0.289	630234	0.140482
	ObjA-2	0.06	52	11469.3	1.202	136	6772	17739	3223.89	1085.75	788.423	0	1085.79	788.374	0	0.273	596406	0.138198
	ObjA-3	0.063	55	12706.6	1.276	144	7909	19010	3249.33	479.236	322.145	0	479.224	322.189	0	0.289	698865	0.14161
	ObjA-4	0.078	68	13405.7	1.374	172	7265	21636	4353	98.588	244.471	0	98.554	244.507	0	0.333	911585	0.15757
	ObjA-5	0.086	75	12267.5	1.525	190	6726	20190	4016.33	923.933	297.907	0	923.937	297.839	0	0.345	920060	0.165453
	ObjA-6	0.085	74	13607.3	1.455	186	6731	23668	4981.4	802.108	973.703	0	802.153	973.732	0	0.321	1006943	0.164488
	ObjA-7	0.08	70	16098.4	1.378	176	7859	27661	5796.7	1183.6	1214.49	0	1183.64	1214.43	0	0.348	1126889	0.159577
	ObjA-8	0.104	91	14792.3	1.697	226	6776	27157	5915.35	707.725	644.165	0	707.826	644.1	0	0.386	1346102	0.181946
	ObjA-9	0.139	121	16544.7	1.969	292	7071	31175	7023.73	151.636	581.975	0	151.67	581.96	0	0.418	2001908	0.210345
	ObjA-10	0.109	95	18490.5	1.706	234	9210	30773	6243.41	570.389	1184.69	0	570.427	1184.76	0	0.378	1756593	0.186268
	ObjA-11	0.133	116	18061.3	1.822	278	6906	34061	7835.04	419.94	136.353	0	419.994	136.275	0	0.424	2095115	0.205755
	ObjA-12	0.148	129	16842.6	2.055	310	6726	31706	7385.31	17.271	865.085	0	17.215	865.107	0	0.428	2172695	0.217048
	ObjA-13	0.198	173	16107.9	2.494	408	6909	31076	6819.63	1118.69	561.543	0	1119.1	561.26	0	0.563	2786668	0.251049
	ObjA-14	0.117	102	20145.3	1.79	250	9859	33070	6807.49	382.127	770.275	0	382.057	770.326	0	0.378	2054822	0.192983
	ObjA-15	0.299	261	15463.3	3.236	600	6915	31848	6116.16	960.18	1061.06	0	959.641	1061.81	0	0.719	4035913	0.308504
	ObjA-16	0.163	142	18905.5	2.152	338	7045	34928	8387.14	75.077	711.535	0	75.114	711.414	0	0.484	2684579	0.227782
	ObjA-17	0.187	163	19258.4	2.335	384	6711	34322	8480.92	457.368	1015.57	0	457.382	1015.37	0	0.481	3139116	0.243975
	ObjA-18	0.175	153	21003.9	2.177	360	8872	33699	7671.44	123.935	104.824	0	123.903	104.838	0	0.471	3213598	0.236017
	ObjB-1	0.076	66	6623.29	1.369	168	4397	9527	1513.61	150.333	581.939	0	150.316	581.838	0	0.312	437137	0.155536
	ObjB-2	0.09	79	8273.02	1.534	198	4286	13765	2771.59	1180.15	1210.71	0	1180.13	1210.68	0	0.364	653569	0.169257
	ObjB-3	0.084	73	8149.62	1.588	188	5057	11923	2065.8	807.781	970.548	0	807.808	970.576	0	0.364	594922	0.163518
	ObjB-4	0.096	84	7903.44	1.613	210	4422	11742	2125	484.857	317.262	0	484.862	317.28	0	0.364	663889	0.174808
	ObjB-5	0.12	105	8140.56	1.797	256	4329	12442	2483.97	384.943	765.133	0	385.041	765.1	0	0.413	854759	0.195441
	ObjB-6	0.104	91	8465.11	1.629	224	4238	13509	2728.33	1090.68	791.143	0	1090.68	791.144	0	0.366	770325	0.181946
	ObjB-7	0.1	87	9380.68	1.62	216	5114	14632	2864.11	104.943	244.701	0	104.933	244.659	0	0.348	816119	0.178412
	ObjB-8	0.119	104	8440.18	1.862	256	4415	13788	2665.27	712.231	638.269	0	712.372	638.437	0	0.413	877779	0.194625
	ObjB-9	0.122	107	8912.52	1.801	260	4183	15659	3359.4	906.103	816.785	0	906.148	816.799	0	0.396	953640	0.197063
	ObjB-10	0.199	174	8797.21	2.496	410	4917	12830	2362.15	1117.14	561.563	0	1116.97	561.566	0	0.512	1530715	0.251682
	ObjB-11	0.172	150	9132.47	2.17	354	4479	14005	2919.28	918.287	296.287	0	918.273	296.271	0	0.503	1369871	0.233986
	ObjB-12	0.192	168	10311.1	2.347	394	7577	12358	1235.25	18.542	864.798	0	18.454	864.796	0	0.503	1732267	0.247215
	ObjB-13	0.156	136	10686.1	2.138	326	5672	16524	3309.08	419.897	139.794	0	419.964	139.885	0	0.503	1453303	0.222837
	ObjB-14	0.234	204	9893.28	2.632	472	4245	16227	3666.28	569.667	1178.89	0	569.466	1178.84	0	0.592	2018230	0.272919
	ObjB-15	0.193	169	10668.4	2.417	398	4765	17143	3728.98	80.178	713.225	0	80.27	713.258	0	0.555	1802964	0.247858
	ObjB-16	0.19	166	11640.1	2.342	390	6157	16323	3146.36	458.331	1019.56	0	458.251	1019.58	0	0.525	1932253	0.245925
	ObjB-17	0.244	213	11934	2.721	492	6556	17710	3276.62	123.714	108.535	0	123.659	108.835	0	0.567	2541948	0.278689
	ObjB-18	0.388	339	13047.3	3.618	762	4785	19709	4618.06	962.171	1057.12	0	962.173	1057.25	0	0.706	4423035	0.351432
3	ObjA-1	0.06	52	11701.1	1.202	136	6752	18679	3499.35	717.942	771.962	0	717.921	771.895	0	0.289	608456	0.138198
	ObjA-2	0.06	52	12605.2	1.202	136	7015	19732	3743.59	1039.06	910.538	0	1039.1	910.486	0	0.279	655470	0.138198
	ObjA-3	0.062	54	11891.9	1.274	142	7817	17773	3027.4	255.5	137.148	0	255.528	137.129	0	0.279	642160	0.140482
	ObjA-4	0.065	57	12200.8	1.281	148	7631	18527	3262.18	886.684	960.018	0	886.708	959.956	0	0.289	695445	0.143841
	ObjA-5	0.074	65	13304.6	1.434	168	7049	21832	4311.9	595.738	915.631	0	595.768	915.684	0	0.321	864799	0.153476
	ObjA-6	0.07	61	14180.6	1.358	158	7262	23236	4553.4	292.803	1100.74	0	292.881	1100.82	0	0.312	865014	0.149271
	ObjA-7	0.074	65	13437.2	1.367	166	6749	22010	4515.31	982.554	1145.32	0	982.57	1145.28	0	0.321	873417	0.153476
	ObjA-8	0.095	83	13390.6	1.611	208	6833	22569	4752.13	1003.45	14.205	0	1003.44	14.219	0	0.364	1111419	0.173895
	ObjA-9	0.095	83	15039.8	1.611	208	7129	26826	5848.28	66.446	848.205	0	66.505	848.145	0	0.364	1248301	0.173895
	ObjA-10	0.108	94	14678.9	1.772	234	6995	25867	5576.95	910.766	199.585	0	910.82	199.538	0	0.386	1379818	0.185412
	ObjA-11	0.101	88	15267.1	1.69	220	6893	28265	6370.38	563.466	1179.32	0	563.504	1179.29	0	0.378	1343501	0.179302
	ObjA-12	0.096	84	15310	1.546	208	7898	25699	5070.66	719.976	475.94	0	720.008	475.919	0	0.364	1286043	0.174808
	ObjA-13	0.108	94	15834.7	1.704	232	6981	28724	6352.81	542.84	783.489	0	542.822	783.536	0	0.378	1488461	0.185412
	ObjA-14	0.14	122	15289.1	1.971	294	7896	25825	5278.31	626.262	143.27	0	626.149	143.192	0	0.428	1865276	0.2111
	ObjA-15	0.153	134	15907.8	2.066	320	6845	29351	6732.09	1133.61	462.881	0	1133.56	462.767	0	0.484	2131644	0.220684
	ObjA-16	0.132	115	18109.3	1.955	280	6866	33008	7645.42	1010.1	1190.31	0	1010.17	1190.24	0	0.445	2082570	0.20498
	ObjA-17	0.389	340	14757.9	3.688	766	8280	24584	4226.34	170.853	566.312	0	170.43	565.617	0	0.76	5017683	0.351884
	ObjA-18	0.243	212	17049.8	2.854	494	8726	29843	5811.39	466.038	683.561	0	465.565	684.008	0	0.61	3614552	0.278117
	ObjA-19	0.192	168	19059.7	2.415	396	7517	32592	7854.56	737.714	1031.21	0	737.83	1031.18	0	0.512	3202026	0.247215
	ObjB-1	0.063	55	5530.62	1.276	144	4155	7232	928.787	717.455	476.055	0	717.438	476.051	0	0.289	304184	0.14161
	ObjB-2	0.072	63	7297.24	1.362	162	4171	11692	2233.59	713.698	767.444	0	713.754	767.43	0	0.312	459726	0.151388
	ObjB-3	0.063	55	6910.64	1.276	144	4758	9465	1397.93	68.891	847.309	0	68.93	847.344	0	0.312	380085	0.14161
	ObjB-4	0.08	70	6407.4	1.446	178	4343	8985	1406.31	985.057	1145.76	0	985.091	1145.71	0	0.378	448518	0.159577
	ObjB-5	0.076	66	7165.7	1.369	168	4267	11043	1939.59	251.773	139.576	0	251.822	139.614	0	0.333	472936	0.155536
	ObjB-6	0.064	56	8001.66	1.279	146	5069	11805	1955.35	1035.93	911.625	0	1035.93	911.655	0	0.312	448093	0.14273
	ObjB-7	0.085	74	6871.26	1.455	186	4158	10224	1832.45	882.5	961	0	882.493	961	0	0.319	508473	0.164488
	ObjB-8	0.057	50	8113.34	1.265	134	6016	10471	1387.56	905.52	195.78	0	905.515	195.77	0	0.279	405667	0.134698
	ObjB-9	0.093	81	7995.09	1.539	202	4103	13393	2711.55	288.086	1096.61	0	288.073	1096.61	0	0.353	647602	0.172055
	ObjB-10	0.104	91	7865.16	1.629	224	4366	12766	2442.8	1006.7	14.055	0	1006.79	14.045	0	0.364	715730	0.181946
	ObjB-11	0.076	66	9067.08	1.369	168	5956	12756	2002.77	560.864	1175.86	0	560.835	1175.84	0	0.303	598427	0.155536
	ObjB-12	0.093	81	8439.4	1.539	202	5444	12350	1943.49	547.42	778.222	0	547.496	778.227	0	0.386	683591	0.172055
	ObjB-13	0.127	111	10271.8	1.81	268	5746	15417	2841.37	588.874	912.189	0	588.837	912.19	0	0.409	1140175	0.201061
	ObjB-14	0.166	145	10798.5	2.091	342	7287	14212	1946.26	626.124	142.855	0	626.146	142.906	0	0.47	1565785	0.229868
	ObjB-15	0.397	347	11479.4	3.636	778	7747	13830	1638.54	172.513	566.617	0	172.539	566.638	0	0.739	3983357	0.355484
	ObjB-16	0.177	155	11905.6	2.182	364	6241	18260	3511.04	1009.19	1191.61	0	1009.24	1191.83	0	0.488	1845370	0.237362
	ObjB-17	0.386	337	11960.2	3.613	758	6199	15385	2788.71	1142.74	466.878	0	1142.7	466.947	0	0.706	4030586	0.350525
	ObjB-18	0.288	252	11622.7	3.013	576	5803	16165	3202.39	468.179	679.833	0	468.241	679.832	0	0.632	2928918	0.302776
	ObjB-19	0.275	240	11954.2	2.918	550	4770	18573	4457.77	736.983	1030.53	0	737.004	1030.57	0	0.61	2869005	0.295864
4	ObjA-1	0.069	60	11498.6	1.288	154	6860	17637	3115.05	1059.32	11.017	0	1059.28	10.965	0	0.289	689919	0.1482
	ObjA-2	0.068	59	12447.1	1.285	152	6863	19496	3787.71	1056.34	582.712	0	1056.37	582.665	0	0.291	734380	0.147123
	ObjA-3	0.077	67	11677.4	1.371	170	6704	17862	3275.33	858.896	447.284	0	858.854	447.344	0	0.303	782383	0.156556
	ObjA-4	0.069	60	14142.4	1.288	154	7884	21969	4217.54	1101.32	880.217	0	1101.28	880.268	0	0.291	848545	0.1482
	ObjA-5	0.084	73	13896.3	1.453	184	7687	22575	4355.07	767.247	613.027	0	767.308	613.014	0	0.333	1014432	0.163518
	ObjA-6	0.093	81	14449.1	1.606	204	6901	25580	5485.48	393.593	769.679	0	393.508	769.658	0	0.364	1170375	0.172055
	ObjA-7	0.176	154	12729	2.315	366	6725	19742	3596.15	257.565	987.13	0	257.719	987.106	0	0.475	1960267	0.236691
	ObjA-8	0.139	121	16394.2	1.969	292	7191	29840	6597.9	1171.58	356.975	0	1171.59	356.934	0	0.44	1983700	0.210345
	ObjA-9	0.211	184	15143.3	2.587	432	7127	28518	6165.59	156.658	749.446	0	156.118	749.573	0	0.558	2786374	0.259159
	ObjA-10	0.153	134	17718.8	2.066	320	7060	31480	7237.48	999.179	354.336	0	999.253	354.278	0	0.46	2374317	0.220684
	ObjA-11	0.235	205	15884.7	2.635	474	7487	25083	5010.45	481.971	179.044	0	481.605	179.133	0	0.591	3256358	0.273501
	ObjA-12	0.2	175	18409.6	2.566	414	7174	31866	7390.45	719.114	980.514	0	719.317	980.523	0	0.546	3221681	0.252313
	ObjA-13	0.399	349	17250.4	3.573	780	7423	29402	6439.92	889.097	96.112	0	888.236	95.799	0	0.729	6020375	0.356379
	ObjA-14	0.396	346	17779.1	3.702	778	7621	32582	7449.16	783.318	1123.9	0	784.303	1123.58	0	0.763	6151558	0.355036
	ObjB-1	0.058	51	7620.92	1.199	134	4817	11234	1860.03	1059.82	579.745	0	1059.78	579.746	0	0.279	388667	0.135875
	ObjB-2	0.077	67	7471.09	1.371	170	4407	11327	2016.94	856.955	451.701	0	856.932	451.694	0	0.303	500563	0.156556
	ObjB-3	0.08	70	7392.29	1.446	178	4125	11560	2194.42	398.529	768.557	0	398.535	768.591	0	0.321	517460	0.159577
	ObjB-4	0.1	87	6614.17	1.62	216	4338	9313	1456.88	1173.82	356.77	0	1173.85	356.731	0	0.396	575433	0.178412
	ObjB-5	0.094	82	7904.35	1.541	204	4812	11554	2039.04	1058.32	13.073	0	1058.32	13.115	0	0.366	648157	0.172977
	ObjB-6	0.119	104	8679.15	1.862	256	4121	14453	3059.29	1095.8	881.413	0	1095.7	881.364	0	0.386	902632	0.194625
	ObjB-7	0.127	111	9026.75	1.878	270	4661	14176	2815.58	763.532	616.739	0	763.471	616.871	0	0.409	1001969	0.201061
	ObjB-8	0.12	105	9879.9	1.864	258	5623	15619	2960.6	994.457	353.41	0	994.35	353.452	0	0.396	1037389	0.195441
	ObjB-9	0.197	172	9331.07	2.356	402	5481	13327	2380.38	159.57	747.692	0	159.732	747.716	0	0.515	1604944	0.250414
	ObjB-10	0.157	137	10090.6	2.073	326	5369	16070	3166.73	713.022	978.438	0	712.904	978.369	0	0.471	1382409	0.22355
	ObjB-11	0.198	173	11115.9	2.426	406	7115	15351	2217.61	482.867	177.705	0	483.034	177.653	0	0.516	1923042	0.251049
	ObjB-12	0.253	221	10710.3	2.807	510	5510	15247	2827.47	256.643	985.647	0	256.617	985.605	0	0.584	2366969	0.283782
	ObjB-13	0.456	398	12286.5	3.888	884	5360	17103	3405.87	890.872	96.837	0	890.871	96.98	0	0.826	4890022	0.380985
	ObjB-14	0.523	457	15351.8	4.294	1010	7073	20193	3921.37	778.926	1124.9	0	778.739	1124.93	0	0.836	7015774	0.408015
5	ObjA-1	0.076	66	12677.5	1.369	168	6820	20315	3953.68	490.061	808.97	0	490.057	808.927	0	0.303	836718	0.155536
	ObjA-2	0.079	69	13089	1.444	176	6735	21279	4117.04	251.246	658.957	0	251.271	658.966	0	0.321	903140	0.158576
	ObjA-3	0.1	87	15358	1.688	218	7927	25488	5127.31	914.241	821.736	0	914.245	821.751	0	0.353	1336144	0.178412
	ObjA-4	0.142	124	14388	2.043	300	6842	25438	5350.08	426.419	203.452	0	426.375	203.219	0	0.471	1784110	0.212603
	ObjA-5	0.124	108	16539.7	1.871	264	9414	26774	5043.37	846.046	146.981	0	846.287	146.934	0	0.428	1786290	0.198672
	ObjA-6	0.148	129	16956.3	1.987	308	6869	30408	7100.88	1103.41	487.977	0	1103.5	487.971	0	0.454	2187363	0.217048
	ObjA-7	0.163	142	16694	2.084	336	7529	28251	6134.18	1146.85	921.965	0	1146.75	921.835	0	0.47	2370546	0.227782
	ObjA-8	0.14	122	18053.7	1.971	294	7192	32116	7362.64	58.836	631.262	0	58.913	631.185	0	0.46	2202557	0.2111
	ObjA-9	0.283	247	15199.5	3.069	568	6962	28312	5758.46	992.931	299.858	0	993.363	300.436	0	0.657	3754269	0.300136
	ObjA-10	0.182	159	17502.7	2.259	374	8955	27174	5502.41	606.132	298.78	0	606.079	298.649	0	0.507	2782925	0.240692
	ObjA-11	0.173	151	18259.8	2.24	358	7031	31596	7507.36	153.536	90.642	0	153.48	90.728	0	0.46	2757226	0.234665
	ObjA-12	0.433	378	21140.4	3.91	846	9819	30143	6318.42	189.302	412.159	0	189.311	412.533	0	0.79	7991076	0.371252
	ObjB-1	0.065	57	6143.25	1.348	150	4173	8815	1408.21	491.509	811.333	0	491.511	811.281	0	0.312	350165	0.143841
	ObjB-2	0.06	52	6003.61	1.202	136	4209	8214	1232.51	912.327	825.385	0	912.349	825.387	0	0.273	312188	0.138198
	ObjB-3	0.092	80	5878.65	1.604	202	4113	7518	1037.26	247.738	658.225	0	247.714	658.18	0	0.418	470292	0.171127
	ObjB-4	0.088	77	7023.12	1.53	194	4569	9861	1568.39	152.519	83.338	0	152.476	83.292	0	0.378	540780	0.167366
	ObjB-5	0.134	117	6708.74	1.959	284	5037	8301	850.117	1102.31	486.496	0	1102.22	486.438	0	0.412	784923	0.206527
	ObjB-6	0.102	89	7994.86	1.692	222	4129	13079	2623.06	52.472	630.315	0	52.449	630.343	0	0.412	711543	0.180188
	ObjB-7	0.195	170	8846.71	2.351	398	4963	13549	2475.13	842.441	145.035	0	842.257	145.112	0	0.516	1503940	0.249139
	ObjB-8	0.221	193	8939.98	2.607	450	5157	12458	2122.1	1150.51	925.565	0	1150.51	925.637	0	0.563	1725417	0.265229
	ObjB-9	0.171	149	10387.4	2.1	350	7203	12654	1565.63	425.919	203.805	0	425.878	203.874	0	0.47	1547722	0.233305
	ObjB-10	0.634	554	10943.7	4.855	1214	6458	13683	2153.74	191.381	397.419	0	191.507	397.193	0	0.94	6062810	0.449231
	ObjB-11	0.261	228	10410.1	2.89	526	4644	15924	3433.69	604.882	297.978	0	604.814	298.152	0	0.584	2373499	0.288234
	ObjB-12	0.362	316	12087.6	3.43	712	5688	16583	3332.71	990.07	294.465	0	989.947	294.397	0	0.685	3819678	0.339453
6	ObjA-1	0.069	60	13386.7	1.288	154	7824	20680	3795.52	216.283	877.117	0	216.222	877.105	0	0.289	803202	0.1482
	ObjA-2	0.11	96	15608.4	1.776	238	6816	29161	6567.77	409.031	28.5	0	409.034	28.536	0	0.386	1498408	0.187121
	ObjA-3	0.174	152	17651.9	2.243	360	8108	31805	7204.11	936.888	951.579	0	936.466	951.782	0	0.516	2683082	0.235342
	ObjA-4	0.174	152	18596.9	2.243	360	7545	32340	7294.74	524.23	616.77	0	524.256	616.816	0	0.493	2826729	0.235342
	ObjA-5	0.244	213	17949.1	2.856	496	9936	27772	5361.67	583.7	475.404	0	583.58	475.648	0	0.592	3823160	0.278689
	ObjA-6	0.188	164	18636.6	2.338	386	7134	32958	7813.39	700.957	1145.63	0	701.011	1145.28	0	0.516	3056400	0.244627
	ObjA-7	0.195	170	18944.7	2.419	400	6971	32355	8036.16	283.429	1152.78	0	283.337	1153.02	0	0.512	3220606	0.249139
	ObjA-8	0.207	181	19209.5	2.512	424	6970	33655	8114.09	291.359	542.536	0	291.571	542.425	0	0.535	3476920	0.256691
	ObjA-9	0.34	297	17659.6	3.522	678	7796	33741	7629.59	791.185	138.828	0	791.925	139.654	0	0.729	5244908	0.328976
	ObjA-10	0.445	389	22469.4	3.8	864	9495	31739	7026.34	1150.4	981.265	0	1150.77	980.878	0	0.804	8740611	0.376361
	ObjA-11	0.383	335	22391.2	3.609	754	12043	32568	6346.15	212.307	726.057	0	212.073	725.377	0	0.706	7501039	0.34916
	ObjB-1	0.1	87	7092.67	1.688	218	4746	10194	1512.37	221.655	881.253	0	221.495	881.165	0	0.428	617062	0.178412
	ObjB-2	0.095	83	8068.31	1.611	208	4868	12200	2182.94	407.94	31.373	0	407.854	31.452	0	0.353	669670	0.173895
	ObjB-3	0.25	218	8320.61	2.732	502	5154	12890	2062.14	283.45	1149.14	0	283.787	1148.77	0	0.578	1813892	0.282095
	ObjB-4	0.153	134	9379.93	2.066	320	5580	13727	2328.2	520	616.843	0	519.833	616.92	0	0.441	1256911	0.220684
	ObjB-5	0.244	213	9122.55	2.721	492	4649	13260	2413.59	698.948	1149.43	0	698.804	1149.54	0	0.582	1943103	0.278689
	ObjB-6	0.185	162	9341.78	2.266	380	4474	13956	2896	285.772	543.222	0	285.57	543.413	0	0.516	1513368	0.242667
	ObjB-7	0.215	188	10844.6	2.596	440	7954	13460	1612.03	582.628	471.904	0	582.607	471.742	0	0.56	2038791	0.261604
	ObjB-8	0.247	216	11801.1	2.795	500	6543	16037	2823	940.833	947.125	0	940.98	947.166	0	0.61	2549047	0.280397
	ObjB-9	0.516	451	11423.5	4.28	998	5394	15676	3033.09	212.16	729	0	212.192	729.342	0	0.849	5152019	0.405275
	ObjB-10	0.276	241	13937	2.988	554	9153	17738	2439.56	786.855	133.963	0	786.745	134.025	0	0.622	3358817	0.296401
	ObjB-11	0.585	511	11850	4.688	1126	4717	16840	3671.34	1144.82	983.207	0	1144.36	983.426	0	0.924	6055364	0.431522

[truncated: 15 more sheets: yKX336 pairs, yKX363 individuals, yKX363 pairs, yKX359 individuals, yKX359 pairs, yKX355 individuals, yKX355 pairs, yKX337 individuals, yKX337 pairs, yKX364 individuals, yKX364 pairs, yKX360 individuals, yKX360 pairs, yKX356 individuals, yKX356 pairs]
