# Supplementary material for: Asymmetric oligomerization state and sequence patterning can tune multiphase condensate miscibility
Source: Nat Chem. 2024 Feb 21;16(7):1073–82. doi: 10.1038/s41557-024-01456-6 (PMC11230906; doi:10.1038/s41557-024-01456-6)
Supplement: Supplementary file 7 — Statistical source data. [file 41557_2024_1456_MOESM7_ESM.zip]

Archive with 20 entries (20 files):
- Fig5a_bottom_left_yKX294.jpg
- __MACOSX/._Fig5a_bottom_left_yKX294.jpg
- Fig5a_bottom_middle_yKX297.jpg
- __MACOSX/._Fig5a_bottom_middle_yKX297.jpg
- Fig5a_bottom_right_yKX331.jpg
- __MACOSX/._Fig5a_bottom_right_yKX331.jpg
- Fig5a_middle_left_yKX173.jpg
- __MACOSX/._Fig5a_middle_left_yKX173.jpg
- Fig5a_middle_middle_yKX176.jpg
- __MACOSX/._Fig5a_middle_middle_yKX176.jpg
- Fig5a_middle_right_yKX332.jpg
- __MACOSX/._Fig5a_middle_right_yKX332.jpg
- Fig5a_top_left_yKX172.jpg
- __MACOSX/._Fig5a_top_left_yKX172.jpg
- Fig5a_top_middle_yKX175.jpg
- __MACOSX/._Fig5a_top_middle_yKX175.jpg
- Fig5a_top_right_yKX296.jpg
- __MACOSX/._Fig5a_top_right_yKX296.jpg
- Fig5b-d.xlsx
- __MACOSX/._Fig5b-d.xlsx
