# Supplementary material for: Asymmetric oligomerization state and sequence patterning can tune multiphase condensate miscibility
Source: Nat Chem. 2024 Feb 21;16(7):1073–82. doi: 10.1038/s41557-024-01456-6 (PMC11230906; doi:10.1038/s41557-024-01456-6)
Supplement: Supplementary file 7 — Statistical source data. [file 41557_2024_1456_MOESM7_ESM.zip › Fig5b-d.xlsx]

## Sheet: Summary
Normalized CTC distance
FUSN-DDX4N	DDX4N-FUSN	FUSN-DDX4NCS	DDX4NCS-FUSN	DDX4N-DDX4NCS	DDX4NCS-DDX4N
yKX173	yKX175	yKX294	yKX296	yKX297	yKX332
0.177203	0.627032	0.0709726	0.304502	0.126271	0.149865
0.0400969	0.312549	0.010631	0.483429	0.16157	0.145788
0.335502	0.51094	0.0198191	0.310378	0.0755374	0.192737
0.0390559	0.499626	0.0907469	0.374699	0.109075	0.0783518
0.220291	0.620213	0.05916	0.206318	0.0868029	0.166549
0.329026	0.621297	0.0290379	0.29274	0.0255328	0.340171
0.103824	0.212378	0.0161539	0.109431	0.04628	0.265974
0.401529	0.583808	0.0589566	0.335748	0.0255913	0.269769
0.0983269	0.395301	0.0528361	0.383921	0.0491231	0.41199
0.131265	0.478689	0.0431648	0.539548	0.160295	0.188591
0.259515	0.147707	0.0400961	0.558969	0.0424859	0.211274
0.203012	0.245971	0.0667239	0.375742	0.0597851	0.158605
0.107265	0.147287	0.0685943	0.501549	0.0397915	0.64757
0.178379	0.546892	0.0296081	0.507478	0.0624801	0.069811
0.0795959	0.575675	0.0425556	0.471934	0.0980815	0.186171
0.130561	0.55308	0.0288886	0.324175	0.0680316	0.0781765
0.093325	0.317443	0.018301	0.223277	0.085082	0.0816665
0.194591	0.438999	0.102657	0.362424	0.0973669	0.288225
0.166623	0.125331	0.103745	0.464954	0.0846044	0.140988
0.118258	0.472962	0.135638	0.432726	0.089117	0.152075
0.0368601	0.410127	0.0766089	0.297913	0.0868839	0.276415
0.229096	0.393994	0.0905521	0.456203	0.119369	0.212989
0.207223	0.406514	0.148342	0.581351	0.163398	0.290107
0.0917334	0.54575	0.165346	0.812009	0.0926077	0.0339502
0.210506	0.495851	0.0949714	0.413037	0.0916832	0.404402
0.0641059	0.439907	0.0997448	0.455777	0.0915075	0.407075
0.216216	0.324441	0.0614505	0.436348	0.0604412	0.324465
0.164764	0.185957	0.0996609	0.11558	0.0626219	0.307102
0.020631	0.362234	0.107615	0.447254	0.0451231	0.245969
0.182593	0.525037	0.0838212	0.448962	0.0431804	0.0417328
0.07715	0.532483	0.0502927	0.359231	0.00911719	0.341084
0.28884	0.377952	0.0570522	0.38047	0.0284193	0.436992
0.173808	0.67102	0.100407	0.216811	0.115114	0.0751714
0.013255	0.570752	0.0534234	0.479521	0.0494941	0.0964232
0.113966	0.582714	0.114824	0.396577	0.0167683	0.0461158
0.256048	0.579592	0.101812	0.502795	0.0957265	0.0274144
0.215923	0.386598	0.102904	0.204439	0.00920636	0.140308
0.0425934	0.515365	0.0584296	0.377022	0.0519513	0.194151
0.272583	0.674861	0.0734608	0.463987	0.0905061	0.139136
0.0550355	0.26004	0.0885249	0.470255	0.0291958	0.681071
0.105468	0.919689	0.0795179	0.47314	0.0849472	0.228611
0.122025	0.341759	0.137724	0.505584	0.0456157	0.0790734
0.19276	0.570716	0.121277	0.209321	0.0429561	0.0461137
0.167264	0.596407	0.146819	0.317325	0.121089	0.23854
0.283818	0.619328	0.0831527	0.466314	0.0269917	0.00477964
0.332978	0.297135	0.150967	0.262477	0.0912525	0.186447
0.488761	0.208545	0.0656755	0.359556	0.0496501	0.218745
0.218161	0.37394	0.0989831	0.506565	0.110164	0.339844
0.10367	0.592729	0.0847266	0.371001	0.0581397	0.162083
0.429192	0.584367	0.078944	0.47749	0.0294004	0.130886
0.0929435	0.378452	0.158273	0.34739	0.0697454	0.0502369
0.141153	0.449976	0.0693417	0.412986	0.0553489	0.0514855
0.0645894	0.704693	0.110142	0.353951	0.0264944	0.124028
0.193182	0.676317	0.061909	0.32374	0.0660229	0.436585
0.0312979	0.576639	0.0348064	0.308922	0.233296	0.18363
0.180084	0.547458	0.0435686	0.326892	0.059984	0.199806
0.175949	0.589694	0.00503175	0.24846	0.0295552	0.171635
0.244285	0.402973	0.0669079	0.239554		0.0414885
0.161225	0.492544	0.059382	0.354083		0.316399
0.214104	0.40428	0.0526119	0.593734		0.210603
0.0698022	0.411666	0.0287546	0.607989		0.169664
0.13452	0.503765	0.0949693	0.402246		0.0427118
0.322074	0.491811	0.0290182	0.323911		0.2335
0.0817646	0.683983	0.0228826	0.484381		0.407612
0.140263	0.473757	0.0688795	0.418095		0.163963
0.201052	0.383281	0.00629038	0.107027		0.382432
0.34769	0.370323	0.0372748	0.280632		0.0721293
0.429488	0.836295	0.0515979	0.593675		0.145992
0.323335	0.257586	0.0214317	0.180158		0.0341289
0.187061	0.390791	0.0299836	0.553981		0.0499984
0.0501224	0.603642	0.110324	0.493804		0.119499
0.144048	0.580034	0.0135959	0.426549		0.203074
0.198714	0.279644	0.0245082	0.58494		0.214167
0.0557123	0.527993	0.0428624	0.394567		0.188495
0.175393	0.503969	0.0485201	0.530883
0.106229	0.664491	0.0180135	0.170473
0.0806739	0.604048	0.0227332	0.543801
0.198086	0.603371	0.10464	0.405501
0.305872	0.31274	0.0332262	0.436502
0.202253	0.352766	0.0181775	0.626963
0.158835	0.555647	0.0579162	0.324892
0.0665396	0.136192	0.0319344	0.523804
0.220916	0.64547	0.0889694	0.263814
0.107999	0.644636	0.0731181	0.555253
0.25396	0.476122	0.0540078	0.611489
0.163987	0.449251	0.0449232	0.282735
0.0811964	0.515192	0.0585601	0.477378
0.18761		0.0826855	0.378559
0.0915771		0.0889378	0.529805
		0.0460261	0.449541
		0.0457926	0.489431
		0.128336	0.274122
		0.138898	0.238664
		0.064347	0.170306
		0.0203627	0.50352
		0.0629854	0.545596
		0.0326396	0.503162
		0.0951412	0.500098
		0.00370979	0.0633316
		0.0294322	0.532471
		0.105942	0.20828
		0.0441911	0.455066
		0.0179608	0.468815
		0.00718594	0.525753
		0.0161543	0.375411
		0.00450943	0.390619
		0.0363	0.425536
			0.269641
			0.46143
			0.257802
			0.304889
			0.115693
			0.579559
			0.254387
			0.378372
			0.395466
			0.559989
			0.183397
			0.333034

## Sheet: yKX173 individuals
	Label	Volume (unit)	Volume (pixel)	Mean	SurfaceArea	surfaceArea (pxl)	Min	Max	Std Deviation	X	Y	Z	Xmass	Ymass	Zmass	Feret	integrated Density	meanRadius (um)
1	ObjA-1	0.131	79	8209.37	1.895	198	4757	12988	2459.94	325.392	916.532	0	325.244	916.467	0	0.408	648540	0.204202
	ObjA-2	0.17	102	8086.7	2.216	250	4521	11546	2143.83	942.755	751.01	0	942.736	751.022	0	0.477	824843	0.232621
	ObjA-3	0.141	85	9194.34	2.078	214	6353	12705	1883.52	712.671	1002.46	0	712.533	1002.48	0	0.456	781519	0.211853
	ObjA-4	0.196	118	8044.17	2.351	284	4614	12349	2058.05	735.5	695.458	0	735.316	695.313	0	0.493	949212	0.249777
	ObjA-5	0.16	96	9331.94	2.196	238	5017	15341	2915.14	573.906	884.302	0	574.027	884.368	0	0.451	895866	0.225676
	ObjA-6	0.205	123	10960.5	2.531	298	5935	16371	3190.91	96.374	608.146	0	96.347	608.235	0	0.516	1348145	0.255448
	ObjA-7	0.236	142	10171.2	2.594	336	4615	15270	3218.69	405.746	226.268	0	405.875	226.269	0	0.568	1444317	0.274082
	ObjA-8	0.263	158	10460.1	2.892	374	4446	18273	4235.84	580.399	444.804	0	580.531	444.86	0	0.612	1652690	0.289336
	ObjB-1	0.087	52	11354.3	1.56	138	5567	20218	4324.33	942.981	750.692	0	943.056	750.756	0	0.329	590422	0.166412
	ObjB-2	0.09	54	12066.4	1.567	142	5715	21969	4863.03	571.778	884.222	0	571.804	884.199	0	0.336	651584	0.169257
	ObjB-3	0.095	57	12129.1	1.577	148	5597	20973	4500.02	326.421	917.807	0	326.513	917.641	0	0.336	691356	0.173895
	ObjB-4	0.115	69	12348	1.78	176	5535	21461	4707.84	576.275	442.507	0	576.322	442.588	0	0.387	852015	0.191326
	ObjB-5	0.115	69	12330.1	1.861	178	5564	21505	4813.12	97.623	604.754	0	97.652	604.782	0	0.376	850778	0.191326
	ObjB-6	0.125	75	11546.1	1.8	188	5707	20707	4419.84	715.947	1001.65	0	715.857	1001.67	0	0.387	865957	0.199471
	ObjB-7	0.123	74	12939.5	1.797	186	5791	22032	4974.45	404.905	227.108	0	404.888	226.97	0	0.402	957524	0.197869
	ObjB-8	0.14	84	15223.1	1.911	208	6237	27516	6311.47	735.94	695.476	0	736.055	695.351	0	0.42	1278738	0.2111
2	ObjA-1	0.092	55	5713.53	1.57	144	4462	7320	816.149	585.745	678.982	0	585.825	679.064	0	0.336	314244	0.171127
	ObjA-2	0.166	100	7535.66	2.128	244	4515	12280	2076.39	695.98	6.9	0	695.715	6.981	0	0.498	753566	0.229868
	ObjA-3	0.16	96	7825.52	2.278	240	4972	12124	1940.58	697.188	278.458	0	696.932	278.51	0	0.465	751250	0.225676
	ObjA-4	0.178	107	7405.29	2.396	264	4600	11138	1754	512.093	245.86	0	512.293	246.032	0	0.505	792366	0.238032
	ObjA-5	0.166	100	9008	2.209	246	6337	12340	1674.96	1001.01	874.44	0	1001.15	874.488	0	0.456	900800	0.229868
	ObjA-6	0.17	102	9085.74	2.216	250	4542	15440	3075.43	528.5	891.373	0	528.314	891.295	0	0.477	926745	0.232621
	ObjA-7	0.173	104	10602.8	2.223	254	4797	17813	3887.28	123.962	629.913	0	123.849	629.956	0	0.465	1102692	0.234665
	ObjA-8	0.225	135	9951.02	2.571	322	4581	16111	3305.37	502.807	601.748	0	502.872	601.659	0	0.547	1343388	0.267619
	ObjA-9	0.22	132	10341.4	2.479	314	4656	14955	3139.66	401.364	554.091	0	401.399	554.101	0	0.532	1365070	0.264628
	ObjA-10	0.303	182	9871.26	3.135	426	4766	16247	3180.76	884.368	700	0	884.109	699.861	0	0.624	1796569	0.310561
	ObjA-11	0.225	135	11298.9	2.652	324	5659	17450	3517.75	159.259	99.585	0	159.12	99.758	0	0.555	1525356	0.267619
	ObjA-12	0.266	160	10840.2	2.899	378	4670	18130	4228.15	487.325	84.831	0	487.342	84.936	0	0.606	1734431	0.290982
	ObjA-13	0.236	142	12317.2	2.676	338	6694	17461	3186.53	650.155	506.852	0	650.098	506.964	0	0.555	1749043	0.274082
	ObjA-14	0.265	159	12197.6	2.814	374	4571	21857	5035.27	654	835	0	653.787	834.944	0	0.594	1939421	0.290434
	ObjA-15	0.295	177	12084.3	3.037	414	4780	21743	4846.05	977.249	985.079	0	976.942	985.327	0	0.635	2138918	0.306433
	ObjA-16	0.335	201	12591.7	3.28	466	4875	21711	4982.01	340.776	732.771	0	340.694	732.579	0	0.669	2530925	0.326548
	ObjA-17	0.503	302	12504.5	4.187	682	4791	20853	4564.16	20.894	722.834	0	20.446	722.701	0	0.826	3776371	0.400137
	ObjB-1	0.095	57	10990.5	1.577	148	5556	19587	4117.85	696.719	7.982	0	696.845	7.856	0	0.365	626456	0.173895
	ObjB-2	0.088	53	10047.7	1.482	138	5792	16302	3112.81	886.547	700.66	0	886.529	700.792	0	0.329	532530	0.167366
	ObjB-3	0.088	53	12337.5	1.482	138	6058	20695	4360.96	124.642	630.321	0	124.663	630.318	0	0.319	653888	0.167366
	ObjB-4	0.085	51	12753.2	1.557	136	6894	20762	4204.74	585.608	678.196	0	585.591	678.174	0	0.329	650411	0.164488
	ObjB-5	0.088	53	11677.1	1.482	138	6783	18272	3396.72	699.679	278.415	0	699.737	278.379	0	0.329	618887	0.167366
	ObjB-6	0.098	59	12777.5	1.583	152	6372	22054	4656.52	502.525	603.153	0	502.613	603.085	0	0.351	753872	0.176619
	ObjB-7	0.098	59	12948.2	1.583	152	6486	21560	4510.16	530.22	891.898	0	530.202	891.926	0	0.365	763944	0.176619
	ObjB-8	0.098	59	13345.6	1.665	154	7167	21731	4379.55	655.847	836.864	0	655.857	836.845	0	0.346	787392	0.176619
	ObjB-9	0.11	66	12230.7	1.77	170	5943	21971	4792.89	650.364	506.5	0	650.376	506.474	0	0.369	807228	0.187121
	ObjB-10	0.113	68	12607.6	1.695	172	6386	20994	4317.21	1000.03	873.941	0	1000.09	873.915	0	0.365	857314	0.189655
	ObjB-11	0.108	65	13388.9	1.685	166	5633	23969	5387.02	402.385	554.077	0	402.373	554.051	0	0.387	870276	0.185412
	ObjB-12	0.125	75	13244.8	1.8	188	6049	23948	5447.12	486.947	83.467	0	486.871	83.505	0	0.402	993359	0.199471
	ObjB-13	0.126	76	13305.3	1.885	192	5735	24335	5554.14	979.158	983.368	0	979.307	983.392	0	0.408	1011200	0.200267
	ObjB-14	0.12	72	14834.6	1.79	182	7928	23471	4814.06	511.903	243.708	0	511.87	243.646	0	0.387	1068092	0.195441
	ObjB-15	0.15	90	14324.8	2.013	222	6099	26494	6115.16	160.722	98.244	0	160.745	98.147	0	0.426	1289232	0.21851
	ObjB-16	0.15	90	14415.9	2.013	222	5667	26714	6311.07	341.589	733.7	0	341.716	733.636	0	0.441	1297431	0.21851
	ObjB-17	0.19	114	15964.3	2.338	276	6489	25279	5912.02	23.816	724.43	0	23.969	724.485	0	0.477	1819933	0.245925
3	ObjA-1	0.093	56	6839.29	1.573	146	4418	9623	1528.62	631.446	890.607	0	631.441	890.597	0	0.351	383000	0.172055
	ObjA-2	0.168	101	7636.99	2.213	248	4491	12157	2222.93	355.762	172.267	0	355.931	172.312	0	0.456	771336	0.231249
	ObjA-3	0.178	107	8637.01	2.314	262	4864	13890	2377.2	399.935	423.009	0	399.728	423.084	0	0.505	924160	0.238032
	ObjA-4	0.15	90	9220.34	2.013	222	5317	12893	2262.07	67.5	242	0	67.555	241.983	0	0.456	829831	0.21851
	ObjA-5	0.218	131	9341.7	2.557	314	6812	12334	1606.33	946.718	451.374	0	946.634	451.151	0	0.555	1223763	0.263423
	ObjA-6	0.241	145	8497.09	2.686	344	4445	12180	2289.9	164.993	217.214	0	165.01	217.062	0	0.549	1232078	0.276971
	ObjA-7	0.223	134	9920.78	2.649	322	5072	15578	3099.01	550.679	984.112	0	550.755	983.905	0	0.594	1329384	0.266427
	ObjA-8	0.213	128	10486.8	2.466	306	5695	15841	2894.08	384.617	573.414	0	384.498	573.287	0	0.522	1342312	0.260384
	ObjA-9	0.286	172	10950.6	3.02	404	4582	16501	3616.53	518.93	648.942	0	519.006	648.875	0	0.637	1883507	0.301723
	ObjA-10	0.373	224	11914.1	3.52	516	4903	19529	4186.22	787.161	529.973	0	787.384	530.065	0	0.684	2668763	0.344572
	ObjA-11	0.258	155	14236.8	2.8	366	7021	23058	4575.07	892.11	322.619	0	892.33	322.595	0	0.568	2206706	0.286573
	ObjA-12	0.416	250	12976.3	3.688	570	6309	19037	3667.93	695.892	110.256	0	695.779	110.505	0	0.816	3244068	0.363891
	ObjA-13	0.316	190	13587.9	3.162	442	5086	21910	4705.75	242.479	588.289	0	242.605	588.363	0	0.659	2581709	0.317153
	ObjA-14	0.368	221	13391.3	3.51	510	5457	22558	5129.24	621.968	596.846	0	621.864	596.555	0	0.702	2959471	0.342254
	ObjA-15	0.393	236	13958.6	3.641	542	4719	22976	5299.34	514.102	272.381	0	514.271	272.535	0	0.776	3294228	0.353689
	ObjB-1	0.083	50	9590.24	1.472	132	5668	15084	2797.42	401.5	422.64	0	401.458	422.683	0	0.311	479512	0.162541
	ObjB-2	0.092	55	10268.9	1.57	144	5764	17306	3433.32	384.709	575.255	0	384.831	575.25	0	0.336	564787	0.171127
	ObjB-3	0.092	55	10475	1.57	144	5859	16972	3450.92	631.4	890.073	0	631.401	890.054	0	0.336	576125	0.171127
	ObjB-4	0.09	54	11807.4	1.567	142	6090	21016	4468.39	67.611	242.148	0	67.653	242.091	0	0.349	637601	0.169257
	ObjB-5	0.092	55	11028.5	1.57	144	5561	17733	3531.2	353.618	172.309	0	353.716	172.353	0	0.336	606567	0.171127
	ObjB-6	0.102	61	11390.5	1.672	158	5975	18505	3678.45	547.918	985.672	0	547.869	985.665	0	0.349	694821	0.180188
	ObjB-7	0.102	61	11705.6	1.672	158	7086	18804	3499.05	947.918	452.967	0	947.964	452.94	0	0.349	714039	0.180188
	ObjB-8	0.118	71	12806.6	1.787	180	5799	23307	5270.82	889.099	322.549	0	889.085	322.539	0	0.387	909268	0.193805
	ObjB-9	0.133	80	11648.9	1.898	200	5518	19570	4170.32	696.413	107.275	0	696.391	107.209	0	0.402	931908	0.205755
	ObjB-10	0.146	88	12252	2.006	218	5667	21185	4652.87	164.92	218.148	0	164.998	218.114	0	0.456	1078175	0.215577
	ObjB-11	0.156	94	13342.7	2.108	232	5782	23584	5480.31	241.947	588.138	0	241.87	588.14	0	0.456	1254212	0.222837
	ObjB-12	0.161	97	14339.1	2.118	238	5520	26338	6223.65	518.804	649.072	0	518.777	649.099	0	0.441	1390888	0.22638
	ObjB-13	0.161	97	14963.3	2.118	238	6573	25585	5963.36	623.794	600.175	0	623.844	600.207	0	0.441	1451441	0.22638
	ObjB-14	0.186	112	13714.2	2.413	274	5556	24684	5861.54	786.045	528.768	0	786.155	528.766	0	0.477	1535994	0.243322
	ObjB-15	0.19	114	14679.6	2.338	276	5958	27145	6510.3	513.298	272.544	0	513.436	272.411	0	0.498	1673477	0.245925
4	ObjA-1	0.085	51	5742.86	1.475	134	4312	7279	872.804	251.824	699.529	0	251.824	699.5	0	0.349	292886	0.164488
	ObjA-2	0.09	54	6262.96	1.567	142	4689	8238	1071.02	245.722	591.87	0	245.688	591.788	0	0.329	338200	0.169257
	ObjA-3	0.151	91	8517.71	2.098	226	5468	12195	1871.43	453.418	276.538	0	453.251	276.513	0	0.477	775112	0.219237
	ObjA-4	0.193	116	10268.6	2.344	280	6972	13240	1816.44	367.25	815.405	0	367.184	815.269	0	0.493	1191163	0.247858
	ObjA-5	0.241	145	9400.97	2.686	344	4736	14814	2968.64	621.6	327.048	0	621.548	326.901	0	0.58	1363140	0.276971
	ObjA-6	0.175	105	11655.2	2.226	256	6657	17957	3278.71	283.686	90.99	0	283.579	91.242	0	0.476	1223800	0.236017
	ObjA-7	0.196	118	11059.1	2.432	286	6789	15832	2651.69	254.127	610.381	0	254.019	610.418	0	0.53	1304974	0.249777
	ObjA-8	0.256	154	11485.8	2.797	364	6098	19017	3648.82	656.688	619.351	0	657.11	619.466	0	0.555	1768810	0.28546
	ObjA-9	0.356	214	13859.6	3.405	494	5461	20963	4801.1	829.271	196.28	0	829.256	196.36	0	0.675	2965949	0.336628
	ObjB-1	0.088	53	11098.3	1.482	138	5725	18904	3905.71	251.642	698.679	0	251.684	698.709	0	0.311	588211	0.167366
	ObjB-2	0.098	59	10793.4	1.665	154	5828	17743	3530.76	368.22	816.864	0	368.162	816.823	0	0.336	636811	0.176619
	ObjB-3	0.087	52	12491.5	1.479	136	6883	20483	4102.19	284.154	87.75	0	284.14	87.702	0	0.346	649558	0.166412
	ObjB-4	0.108	65	12939.4	1.767	168	6136	23108	5108.8	454.954	277.677	0	455.008	277.669	0	0.376	841059	0.185412
	ObjB-5	0.103	62	11500.4	1.675	160	5852	19524	4026.44	622.145	330.194	0	622.238	330.212	0	0.351	713025	0.181069
	ObjB-6	0.116	70	9801.61	1.702	176	5653	15834	3013.85	258.871	608.043	0	259.006	607.814	0	0.385	686113	0.192156
	ObjB-7	0.115	69	12785.5	1.861	178	5677	23271	5368.21	246.522	592.594	0	246.619	592.587	0	0.376	882197	0.191326
	ObjB-8	0.138	83	13644.2	1.99	208	6286	24223	5279.98	654.506	617.867	0	654.53	617.847	0	0.416	1132472	0.209587
	ObjB-9	0.156	94	14245.9	2.108	232	5693	26775	6416.06	829.011	194.883	0	829.107	194.803	0	0.426	1339114	0.222837
5	ObjA-1	0.108	65	10114.6	1.685	166	5568	16480	3217.56	703.092	945.031	0	703.138	945.047	0	0.351	657451	0.185412
	ObjA-2	0.163	98	8817.93	2.121	240	4816	13111	2425.97	662.214	838.949	0	662.223	839.048	0	0.441	864157	0.227782
	ObjA-3	0.156	94	9892.98	2.108	232	5332	15918	3055.58	790.67	576.128	0	790.771	576.165	0	0.456	929940	0.222837
	ObjA-4	0.183	110	9221.44	2.324	268	6258	13042	1649.95	266.645	53.318	0	266.484	53.29	0	0.505	1014359	0.241352
	ObjA-5	0.205	123	9550.74	2.531	298	4779	16730	3366.21	226.041	410.756	0	226.272	410.814	0	0.516	1174741	0.255448
	ObjA-6	0.256	154	11506.4	2.797	364	5267	18047	3830.99	964.805	593.325	0	964.849	593.203	0	0.555	1771985	0.28546
	ObjA-7	0.265	159	12705	2.814	374	7027	18281	3260.59	897.522	923.421	0	897.322	923.485	0	0.588	2020098	0.290434
	ObjA-8	0.298	179	12234.6	3.043	418	5037	20270	4427.81	317.134	439.022	0	317.118	439.198	0	0.621	2189985	0.307988
	ObjA-9	0.305	183	13560.5	3.22	430	5983	21844	4748.78	864.869	122.24	0	864.893	122.034	0	0.673	2481580	0.311584
	ObjA-10	0.431	259	13560.4	3.881	592	4670	23651	5563.18	786.842	951.127	0	786.775	950.753	0	0.805	3512147	0.370394
	ObjB-1	0.088	53	8685.77	1.482	138	5614	12665	2091.12	863.755	124.887	0	863.709	124.864	0	0.349	460346	0.167366
	ObjB-2	0.087	52	10920.5	1.56	138	5834	18609	3827.04	700.769	942.154	0	700.815	942.11	0	0.329	567864	0.166412
	ObjB-3	0.11	66	12028.9	1.688	168	5879	21053	4552.56	899.121	922.03	0	899.136	921.993	0	0.365	793908	0.187121
	ObjB-4	0.103	62	12653.8	1.593	158	5826	22349	4983.42	662.597	838.113	0	662.53	838.111	0	0.365	784535	0.181069
	ObjB-5	0.107	64	11702.8	1.763	166	5773	20066	4224.84	224.141	411.609	0	224.141	411.632	0	0.402	748978	0.184551
	ObjB-6	0.095	57	13555.2	1.577	148	6362	23895	5144.69	789.579	575.281	0	789.724	575.306	0	0.346	772647	0.173895
	ObjB-7	0.116	70	12543.5	1.865	180	5651	22885	5010.57	318.029	437.057	0	318.112	437.028	0	0.369	878043	0.192156
	ObjB-8	0.118	71	13388.3	1.787	180	5755	23861	5172.02	965.127	593.169	0	965.14	593.156	0	0.402	950566	0.193805
	ObjB-9	0.116	70	15155.9	1.783	178	7304	24894	5315.11	267.3	53.086	0	267.349	53.128	0	0.387	1060912	0.192156
	ObjB-10	0.168	101	15702.5	2.213	248	6400	27450	6463.14	787.099	953.485	0	787.241	953.472	0	0.465	1585957	0.231249
6	ObjA-1	0.211	127	9163.54	2.462	304	4455	15152	3063.95	356.528	437.102	0	356.351	437.25	0	0.53	1163770	0.259159
	ObjA-2	0.193	116	10534.5	2.344	280	5199	15597	3166.08	318.397	546.336	0	318.333	546.432	0	0.519	1221999	0.247858
	ObjA-3	0.225	135	9895.51	2.652	324	4593	15926	3319.42	739.022	551.044	0	738.998	551.18	0	0.532	1335894	0.267619
	ObjA-4	0.176	106	11671.1	2.229	258	6935	17510	3059.24	741.651	453.925	0	741.749	453.802	0	0.493	1237139	0.236691
	ObjA-5	0.191	115	10649.8	2.341	278	5542	15912	3187.25	127.852	484.748	0	127.812	484.764	0	0.505	1224722	0.246571
	ObjA-6	0.398	239	13447.4	3.651	548	4956	21562	4897	531.414	908.883	0	531.299	908.762	0	0.752	3213931	0.355932
	ObjA-7	0.363	218	13611.5	3.5	504	5336	23515	5189.07	503.303	609.101	0	502.95	609.119	0	0.684	2967297	0.339921
	ObjA-8	0.388	233	14230.6	3.631	536	4971	25075	6166.9	609.03	455.33	0	608.762	455.405	0	0.752	3315726	0.351432
	ObjA-9	0.471	283	15791.6	4.042	642	6101	25240	6046.85	447.707	116.191	0	447.993	116.107	0	0.805	4469025	0.3872
	ObjB-1	0.09	54	11871.7	1.485	140	5705	20807	4478.52	128.611	484.389	0	128.652	484.407	0	0.329	641072	0.169257
	ObjB-2	0.107	64	11488.7	1.682	164	5583	20250	4336.47	358.656	436.141	0	358.697	436.024	0	0.376	735274	0.184551
	ObjB-3	0.121	73	13111.3	1.875	186	5505	25612	5913.9	318.795	545.685	0	318.896	545.692	0	0.387	957123	0.196254
	ObjB-4	0.1	60	13687.5	1.587	154	6754	22673	4682.45	738.883	549.583	0	738.891	549.536	0	0.351	821248	0.178412
	ObjB-5	0.116	70	12385	1.865	180	6773	19802	3812.91	613.5	454.143	0	613.547	454.112	0	0.387	866949	0.192156
	ObjB-6	0.131	79	13524	1.813	196	5506	24156	5486.24	742.139	457.367	0	742.198	457.258	0	0.402	1068397	0.204202
	ObjB-7	0.135	81	13553	1.901	202	6170	23923	5326	532.79	910.259	0	532.814	910.259	0	0.402	1097790	0.207296
	ObjB-8	0.155	93	14141.5	2.105	230	5749	25970	6180.73	505.935	608.269	0	506.059	608.366	0	0.456	1315155	0.222122
	ObjB-9	0.131	79	15783.6	1.895	198	7956	25006	5052.9	442.633	119.81	0	442.703	119.896	0	0.402	1246906	0.204202
7	ObjA-1	0.097	58	5182.76	2.07	162	4422	6463	582.408	249.138	245.069	0	249.101	245.205	0	0.555	300600	0.175716
	ObjA-2	0.103	62	7255.5	1.675	160	4861	10414	1629.35	781.29	980.419	0	781.225	980.481	0	0.387	449841	0.181069
	ObjA-3	0.121	73	7184.88	1.793	184	4404	10198	1682.74	623.877	780.356	0	623.85	780.369	0	0.387	524496	0.196254
	ObjA-4	0.26	156	8361.35	2.722	366	5053	11548	1788.57	510.071	834.641	0	510.11	834.4	0	0.577	1304371	0.287681
	ObjA-5	0.213	128	9631.62	2.466	306	5444	13544	2404.17	948.625	422.148	0	948.701	422.38	0	0.53	1232847	0.260384
	ObjA-6	0.313	188	9359.85	3.073	436	4586	14535	2408.6	379.915	385.218	0	379.997	385.415	0	0.639	1759651	0.315644
	ObjA-7	0.241	145	10500	2.767	346	7299	14412	2090.13	819.814	218.593	0	819.798	218.842	0	0.555	1522502	0.276971
	ObjA-8	0.263	158	10235.1	2.892	374	4739	16301	3431.95	120.842	625.165	0	120.69	625.282	0	0.584	1617149	0.289336
	ObjA-9	0.246	148	11510.6	2.696	350	5401	17546	3755.83	768.804	825.372	0	768.863	825.337	0	0.555	1703570	0.279829
	ObjA-10	0.331	199	14801.9	3.192	460	5550	24317	5537.69	475	689.487	0	474.787	689.604	0	0.675	2945586	0.324593
	ObjA-11	0.389	234	15807.7	3.716	540	7651	22933	4680.99	157.906	305.534	0	157.95	305.843	0	0.752	3699003	0.351884
	ObjB-1	0.085	51	11864.2	1.475	134	5935	19740	4168.4	247.686	247.353	0	247.633	247.321	0	0.329	605074	0.164488
	ObjB-2	0.088	53	10924.8	1.563	140	5890	17776	3532.11	948.755	420.075	0	948.787	420.106	0	0.336	579016	0.167366
	ObjB-3	0.087	52	11469.1	1.56	138	6147	18976	3896.22	781.904	978.942	0	781.991	978.84	0	0.336	596395	0.166412
	ObjB-4	0.087	52	10554.3	1.56	138	5752	16969	3347.97	768.442	824.558	0	768.434	824.482	0	0.336	548824	0.166412
	ObjB-5	0.121	73	11379.9	1.793	184	5607	20577	4429.9	819.877	216.562	0	819.925	216.516	0	0.387	830734	0.196254
	ObjB-6	0.105	63	12579.4	1.678	162	6260	22459	4891.06	624.333	780.397	0	624.401	780.348	0	0.365	792502	0.182818
	ObjB-7	0.115	69	11919	1.78	176	5878	19434	4021.02	510.87	836.145	0	510.77	836.126	0	0.387	822408	0.191326
	ObjB-8	0.138	83	14078	1.99	208	6356	23882	5342.85	121.855	624.349	0	121.899	624.313	0	0.426	1168470	0.209587
	ObjB-9	0.146	88	14127.7	2.088	220	5930	26309	6184.32	477.057	687.852	0	477.107	687.778	0	0.416	1243236	0.215577
	ObjB-10	0.156	94	13310.4	2.108	232	5589	23350	5438.09	380.351	384.617	0	380.311	384.67	0	0.451	1251173	0.222837
	ObjB-11	0.201	121	15383.5	2.524	294	7030	26424	6078.43	157.562	301.017	0	157.774	300.979	0	0.516	1861405	0.252943
9	ObjA-1	0.108	65	7104.09	1.685	166	5228	9468	1220.24	499.2	222.108	0	499.273	222.104	0	0.349	461766	0.185412
	ObjA-2	0.161	97	8990.97	2.118	238	5411	13931	2365.51	451.361	513.402	0	451.226	513.321	0	0.456	872124	0.22638
	ObjA-3	0.198	119	9109.3	2.436	288	5510	13260	1983.05	777.496	631.798	0	777.56	631.912	0	0.547	1084007	0.251049
	ObjA-4	0.181	109	10050	2.239	264	5927	14364	2359.13	201.083	789.459	0	200.881	789.411	0	0.493	1095446	0.240029
	ObjA-5	0.196	118	9734.55	2.432	286	4553	15657	3324	25.119	923.941	0	25.228	923.933	0	0.496	1148677	0.249777
	ObjA-6	0.138	83	11205	1.99	208	8168	14353	1754.63	46.94	816.735	0	46.982	816.808	0	0.439	930018	0.209587
	ObjA-7	0.206	124	12095.4	2.371	296	6469	18276	3405.76	190.306	115.29	0	190.334	115.485	0	0.532	1499834	0.25607
	ObjA-8	0.27	162	11592.6	2.987	384	5507	19807	4026.59	915.111	630.142	0	914.853	630.238	0	0.684	1877999	0.293162
	ObjA-9	0.251	151	14237.5	2.869	360	6973	24167	4830.96	218.232	393.642	0	218.541	393.693	0	0.613	2149867	0.282658
	ObjA-10	0.353	212	13282.2	3.398	490	6441	19967	3705.19	228.358	524.651	0	228.558	524.531	0	0.697	2815816	0.335206
	ObjB-1	0.085	51	10882.7	1.475	134	5627	18012	3785.08	46.529	814.431	0	46.513	814.345	0	0.311	555017	0.164488
	ObjB-2	0.088	53	10505.5	1.482	138	5522	17249	3566.87	203.113	788.566	0	203.065	788.632	0	0.329	556793	0.167366
	ObjB-3	0.108	65	11608.7	1.685	166	5505	21823	4777.08	23.985	924.077	0	24.032	924.022	0	0.365	754566	0.185412
	ObjB-4	0.108	65	12948.7	1.685	166	5518	22842	5109.56	497.446	222.677	0	497.475	222.684	0	0.376	841663	0.185412
	ObjB-5	0.103	62	12881.3	1.675	160	6290	21584	4560.56	216.29	392.758	0	216.283	392.75	0	0.387	798638	0.181069
	ObjB-6	0.12	72	12409.2	1.79	182	5889	21749	4625.7	452.833	514.111	0	453.003	514.148	0	0.408	893463	0.195441
	ObjB-7	0.125	75	14398.3	1.963	192	6690	26131	5832.5	916.093	630.24	0	916.104	630.456	0	0.465	1079875	0.199471
	ObjB-8	0.16	96	14685.2	2.114	236	5960	26389	6176.63	189.073	113.792	0	189.11	113.706	0	0.439	1409782	0.225676
	ObjB-9	0.17	102	14113.5	2.134	248	6344	25151	5633.98	227.147	525.02	0	227.274	524.883	0	0.476	1439574	0.232621
	ObjB-10	0.166	100	14777	2.209	246	5763	26877	6468.95	777.16	631.08	0	777.19	631.072	0	0.493	1477697	0.229868

## Sheet: yKX173 pairs
	Label	ColocFromAvolume	ColocFromBvolume	ColocFromABvolume	Dist CenterA-CenterB		ObjA radius	ObjB radius	Normalized distance
1	objA1_objB3	63.291	87.719	36.765	0.067		0.204202	0.173895	0.177203
	objA2_objB1	50.98	100	33.766	0.016		0.232621	0.166412	0.0400969
	objA3_objB6	52.941	60	28.125	0.138		0.211853	0.199471	0.335502
	objA4_objB8	71.186	100	41.584	0.018		0.249777	0.2111	0.0390559
	objA5_objB2	53.125	94.444	34	0.087		0.225676	0.169257	0.220291
	objA6_objB5	41.463	73.913	26.562	0.147		0.255448	0.191326	0.329026
	objA7_objB7	52.113	100	34.259	0.049		0.274082	0.197869	0.103824
	objA8_objB4	28.481	65.217	19.824	0.193		0.289336	0.191326	0.401529
2	objA1_objB4	85.455	92.157	44.34	0.033		0.171127	0.164488	0.0983269
	objA2_objB1	56	98.246	35.669	0.053		0.229868	0.173895	0.131265
	objA3_objB5	48.958	88.679	31.544	0.102		0.225676	0.167366	0.259515
	objA4_objB14	51.402	76.389	30.726	0.088		0.238032	0.195441	0.203012
	objA5_objB10	67	98.529	39.881	0.045		0.229868	0.189655	0.107265
	objA6_objB7	56.863	98.305	36.025	0.073		0.232621	0.176619	0.178379
	objA7_objB3	50.962	100	33.758	0.032		0.234665	0.167366	0.0795959
	objA8_objB6	43.704	100	30.412	0.058		0.267619	0.176619	0.130561
	objA9_objB11	49.242	100	32.995	0.042		0.264628	0.185412	0.093325
	objA10_objB2	29.121	100	22.553	0.093		0.310561	0.167366	0.194591
	objA11_objB15	60	90	36	0.081		0.267619	0.21851	0.166623
	objA12_objB12	46.875	100	31.915	0.058		0.290982	0.199471	0.118258
	objA13_objB9	46.479	100	31.731	0.017		0.274082	0.187121	0.0368601
	objA14_objB8	37.107	100	27.064	0.107		0.290434	0.176619	0.229096
	objA15_objB13	42.938	100	30.04	0.105		0.306433	0.200267	0.207223
	objA16_objB16	44.776	100	30.928	0.05		0.326548	0.21851	0.0917334
	objA17_objB17	37.748	100	27.404	0.136		0.400137	0.245925	0.210506
3	objA1_objB3	91.071	92.727	45.946	0.022		0.172055	0.171127	0.064106
	objA2_objB5	50.495	92.727	32.692	0.087		0.231249	0.171127	0.216216
	objA3_objB1	46.729	100	31.847	0.066		0.238032	0.162541	0.164764
	objA4_objB4	60	100	37.5	0.008		0.21851	0.169257	0.020631
	objA5_objB7	45.802	98.361	31.25	0.081		0.263423	0.180188	0.182593
	objA6_objB10	60.69	100	37.768	0.038		0.276971	0.215577	0.07715
	objA7_objB6	34.328	75.41	23.59	0.129		0.266427	0.180188	0.28884
	objA8_objB2	42.969	100	30.055	0.075		0.260384	0.171127	0.173808
	objA9_objB12	56.395	100	36.059	0.007		0.301723	0.22638	0.013255
	objA10_objB14	50	100	33.333	0.067		0.344572	0.243322	0.113966
	objA11_objB8	43.226	94.366	29.646	0.123		0.286573	0.193805	0.256048
	objA12_objB9	32	100	24.242	0.123		0.363891	0.205755	0.215923
	objA13_objB11	49.474	100	33.099	0.023		0.317153	0.222837	0.0425934
	objA14_objB13	38.462	87.629	26.73	0.155		0.342254	0.22638	0.272583
	objA15_objB15	48.305	100	32.571	0.033		0.353689	0.245925	0.0550355
4	objA1_objB1	86.275	83.019	42.308	0.035		0.164488	0.167366	0.105468
	objA2_objB7	94.444	73.913	41.463	0.044		0.169257	0.191326	0.122025
	objA3_objB4	59.341	83.077	34.615	0.078		0.219237	0.185412	0.19276
	objA4_objB2	50.862	100	33.714	0.071		0.247858	0.176619	0.167264
	objA5_objB5	37.241	87.097	26.087	0.13		0.276971	0.181069	0.283818
	objA6_objB3	37.143	75	24.841	0.134		0.236017	0.166412	0.332978
	objA7_objB6	27.119	45.714	17.021	0.216		0.249777	0.192156	0.488761
	objA8_objB8	50.649	93.976	32.911	0.108		0.28546	0.209587	0.218161
	objA9_objB9	43.925	100	30.519	0.058		0.336628	0.222837	0.10367
5	objA1_objB2	41.538	51.923	23.077	0.151		0.185412	0.166412	0.429192
	objA2_objB4	63.265	100	38.75	0.038		0.227782	0.181069	0.0929435
	objA3_objB6	60.638	100	37.748	0.056		0.222837	0.173895	0.141153
	objA4_objB9	63.636	100	38.889	0.028		0.241352	0.192156	0.0645894
	objA5_objB5	47.154	90.625	31.016	0.085		0.255448	0.184551	0.193182
	objA6_objB8	46.104	100	31.556	0.015		0.28546	0.193805	0.0312979
	objA7_objB3	41.509	100	29.333	0.086		0.290434	0.187121	0.180084
	objA8_objB7	39.106	100	28.112	0.088		0.307988	0.192156	0.175949
	objA9_objB1	28.962	100	22.458	0.117		0.311584	0.167366	0.244285
	objA10_objB10	38.61	99.01	27.778	0.097		0.370394	0.231249	0.161225
6	objA1_objB2	48.031	95.312	31.937	0.095		0.259159	0.184551	0.214104
	objA2_objB3	62.931	100	38.624	0.031		0.247858	0.196254	0.0698022
	objA3_objB4	44.444	100	30.769	0.06		0.267619	0.178412	0.13452
	objA4_objB6	48.113	64.557	27.568	0.142		0.236691	0.204202	0.322074
	objA5_objB1	46.957	100	31.953	0.034		0.246571	0.169257	0.0817646
	objA6_objB7	33.891	100	25.312	0.079		0.355932	0.207296	0.140263
	objA7_objB8	42.661	100	29.904	0.113		0.339921	0.222122	0.201052
	objA8_objB5	26.609	88.571	20.462	0.189		0.351432	0.192156	0.34769
	objA9_objB9	23.675	84.81	18.508	0.254		0.3872	0.204202	0.429488
7	objA1_objB1	65.517	74.51	34.862	0.11		0.175716	0.164488	0.323335
	objA2_objB3	72.581	86.538	39.474	0.065		0.181069	0.166412	0.187061
	objA3_objB6	83.562	96.825	44.853	0.019		0.196254	0.182818	0.0501224
	objA4_objB7	44.231	100	30.667	0.069		0.287681	0.191326	0.144048
	objA5_objB2	41.406	100	29.282	0.085		0.260384	0.167366	0.198714
	objA6_objB10	50	100	33.333	0.03		0.315644	0.222837	0.0557123
	objA7_objB5	48.966	97.26	32.569	0.083		0.276971	0.196254	0.175393
	objA8_objB8	52.532	100	34.44	0.053		0.289336	0.209587	0.106229
	objA9_objB4	35.135	100	26	0.036		0.279829	0.166412	0.0806739
	objA10_objB9	43.719	98.864	30.314	0.107		0.324593	0.215577	0.198086
	objA11_objB11	38.889	75.207	25.634	0.185		0.351884	0.252943	0.305872
9	objA1_objB4	72.308	72.308	36.154	0.075		0.185412	0.185412	0.202253
	objA2_objB6	69.072	93.056	39.645	0.067		0.22638	0.195441	0.158835
	objA3_objB10	75.63	90	41.096	0.032		0.251049	0.229868	0.0665396
	objA4_objB2	45.872	94.34	30.864	0.09		0.240029	0.167366	0.220916
	objA5_objB3	55.085	100	35.519	0.047		0.249777	0.185412	0.107999
	objA6_objB1	48.193	78.431	29.851	0.095		0.209587	0.164488	0.25396
	objA7_objB8	66.129	85.417	37.273	0.079		0.25607	0.225676	0.163987
	objA8_objB7	46.296	100	31.646	0.04		0.293162	0.199471	0.0811964
	objA9_objB5	41.06	100	29.108	0.087		0.282658	0.181069	0.18761
	objA10_objB9	48.113	100	32.484	0.052		0.335206	0.232621	0.0915771

## Sheet: yKX175 individuals
	Label	Volume (unit)	Volume (pixel)	Mean	SurfaceArea	surfaceArea (pxl)	Min	Max	Std Deviation	X	Y	Z	Xmass	Ymass	Zmass	Feret	integrated Density	meanRadius (um)
1	ObjA-1	0.125	75	14720.1	1.8	188	6571	25999	5815.65	850.84	1003.48	0	850.799	1003.41	0	0.402	1104009	0.199471
	ObjA-2	0.158	95	12444.4	2.111	234	6391	20258	4121.13	906.147	579.021	0	906.039	579.002	0	0.456	1182215	0.224261
	ObjA-3	0.143	86	13921.2	2	214	6500	25252	5485.56	757.384	62.012	0	757.349	61.949	0	0.441	1197224	0.21335
	ObjA-4	0.161	97	14061.6	2.118	238	6529	24227	5247.52	744	322.165	0	744.059	322.226	0	0.441	1363976	0.22638
	ObjA-5	0.156	94	14714.4	2.108	232	6338	25916	5836.31	824.255	402.447	0	824.255	402.403	0	0.477	1383153	0.222837
	ObjA-6	0.155	93	16382	2.105	230	6607	30679	7052.55	890.323	450.731	0	890.264	450.774	0	0.456	1523529	0.222122
	ObjA-7	0.181	109	14703.3	2.239	264	6915	23958	5130.81	642.284	166.183	0	642.289	166.201	0	0.476	1602658	0.240029
	ObjA-8	0.2	120	17687.7	2.439	290	7383	28755	6531.73	275.5	624.05	0	275.442	624.036	0	0.516	2122519	0.252313
	ObjA-9	0.24	144	19029.7	2.764	344	6347	33322	8582.07	486.201	808.507	0	486.198	808.531	0	0.58	2740276	0.276395
	ObjB-1	0.053	32	6270.94	1.086	88	4054	9180	1615.55	744.5	326.5	0	744.478	326.511	0	0.238	200670	0.129886
	ObjB-2	0.052	31	6714.71	1.082	86	4318	10037	1719.75	819.097	403.806	0	819.088	403.723	0	0.258	208156	0.128655
	ObjB-3	0.062	37	6850.19	1.265	102	4563	9722	1541.24	908.541	577.595	0	908.543	577.522	0	0.297	253457	0.140482
	ObjB-4	0.095	57	7622.32	2.066	160	5217	11376	1671.27	487.333	804.298	0	487.163	804.26	0	0.477	434472	0.173895
	ObjB-5	0.072	43	7981.63	1.367	116	4333	13044	2616.56	855.814	1001.42	0	855.745	1001.51	0	0.311	343210	0.151388
	ObjB-6	0.077	46	7775.37	1.459	124	4274	12996	2749.3	760.261	58.37	0	760.303	58.396	0	0.297	357667	0.156556
	ObjB-7	0.075	45	8763.56	1.374	120	4534	14520	2924.12	888.911	456.289	0	888.815	456.166	0	0.311	394360	0.15451
	ObjB-8	0.115	69	9567.35	1.78	176	4414	17381	3872.98	275.986	630.391	0	275.973	630.391	0	0.376	660147	0.191326
	ObjB-9	0.123	74	9661.84	1.878	188	4196	17621	4027.87	640.054	165.662	0	640.072	165.79	0	0.41	714976	0.197869
2	ObjA-1	0.098	59	12095.6	1.583	152	6450	19719	3893.95	822.458	603.288	0	822.52	603.282	0	0.351	713638	0.176619
	ObjA-2	0.11	66	13083.2	1.688	168	6540	23231	4874.78	235.136	500.136	0	235.188	500.08	0	0.349	863490	0.187121
	ObjA-3	0.107	64	13731.4	1.682	164	6434	23796	5098.93	705.078	653.938	0	705.053	653.848	0	0.41	878807	0.184551
	ObjA-4	0.108	65	13846.1	1.767	168	6431	23243	4840.12	691.662	394.585	0	691.643	394.57	0	0.387	899994	0.185412
	ObjA-5	0.118	71	14114.7	1.787	180	6923	24720	5178.65	148.944	204.521	0	148.8	204.42	0	0.402	1002142	0.193805
	ObjA-6	0.143	86	15084.3	2	214	6366	27909	6330.77	94.291	470.116	0	94.274	470.127	0	0.426	1297253	0.21335
	ObjA-7	0.145	87	15812.9	2.003	216	7165	26546	5916.86	134.31	614.943	0	134.274	614.858	0	0.439	1375723	0.214837
	ObjA-8	0.15	90	15341.3	2.013	222	7709	24339	4866.51	981.478	521.767	0	981.433	521.807	0	0.439	1380721	0.21851
	ObjA-9	0.216	130	13799.9	2.554	312	6247	24002	5395.94	596.354	225.415	0	596.308	225.378	0	0.555	1793993	0.262212
	ObjA-10	0.18	108	16427.6	2.236	262	6328	29749	7100.83	390.12	227.407	0	390.183	227.359	0	0.493	1774180	0.239365
	ObjA-11	0.198	119	15610.6	2.517	290	6285	30342	7275.91	362.866	413.756	0	363.042	413.6	0	0.532	1857664	0.251049
	ObjA-12	0.206	124	16276.8	2.534	300	7159	28244	6338.38	999.04	918.661	0	999.127	918.612	0	0.53	2018328	0.25607
	ObjA-13	0.19	114	16914.7	2.419	278	6304	30474	7439.41	220.202	622.009	0	220.253	621.918	0	0.519	1928273	0.245925
	ObjA-14	0.2	120	17351.2	2.439	290	6398	31227	7573.45	456.683	499.125	0	456.647	499.13	0	0.555	2082150	0.252313
	ObjA-15	0.33	198	14550.3	3.351	462	6163	25815	6019.49	822.106	167.157	0	822.241	167.012	0	0.698	2880967	0.324102
	ObjA-16	0.22	132	18450.9	2.561	316	7695	28972	6531.59	957.833	349.697	0	957.803	349.721	0	0.555	2435516	0.264628
	ObjB-1	0.062	37	7282.3	1.265	102	4594	11085	2008.68	690.757	395.351	0	690.833	395.381	0	0.288	269445	0.140482
	ObjB-2	0.072	43	7146.49	1.367	116	4198	11368	2227.74	234.163	499.395	0	234.159	499.373	0	0.297	307299	0.151388
	ObjB-3	0.058	35	8664.77	1.177	96	5197	13003	2356.74	366.571	411.229	0	366.587	411.252	0	0.261	303267	0.135875
	ObjB-4	0.07	42	8434.45	1.364	114	4402	14677	2987.54	822.238	607.095	0	822.234	607.066	0	0.288	354247	0.149271
	ObjB-5	0.08	48	8786.83	1.465	128	5545	13575	2374.19	389.292	226.5	0	389.261	226.496	0	0.297	421768	0.159577
	ObjB-6	0.087	52	9258.19	1.479	136	4159	16704	3734.74	153.365	202.577	0	153.37	202.535	0	0.311	481426	0.166412
	ObjB-7	0.097	58	9282.45	1.58	150	4369	17141	3814.94	459.466	495.897	0	459.429	495.893	0	0.349	538382	0.175716
	ObjB-8	0.105	63	8714.97	1.678	162	4637	14625	2912.61	997.032	922.587	0	997.104	922.504	0	0.349	549043	0.182818
	ObjB-9	0.1	60	8834.55	1.668	156	4481	15187	3158	983.817	519.767	0	983.826	519.789	0	0.351	530073	0.178412
	ObjB-10	0.108	65	9534.46	1.767	168	4223	17099	3827.4	705.738	651.8	0	705.775	651.78	0	0.376	619740	0.185412
	ObjB-11	0.11	66	9378.88	1.77	170	4972	15548	3104.96	819.333	160.909	0	819.367	160.843	0	0.387	619006	0.187121
	ObjB-12	0.11	66	9572.62	1.688	168	4347	16800	3602.08	956.242	354.955	0	956.27	354.95	0	0.351	631793	0.187121
	ObjB-13	0.095	57	10424.7	1.577	148	5579	17341	3518.77	137.632	610.842	0	137.582	610.855	0	0.349	594206	0.173895
	ObjB-14	0.112	67	10515.3	1.773	172	4771	19673	4420.12	591.91	227.358	0	591.972	227.332	0	0.376	704525	0.188814
	ObjB-15	0.113	68	9924.41	1.777	174	4310	17491	3920.49	89.279	467.412	0	89.347	467.436	0	0.387	674860	0.189655
	ObjB-16	0.211	127	13328.8	2.544	306	4272	25714	6740.24	224.063	624.976	0	224.175	624.917	0	0.532	1692758	0.259159
3	ObjA-1	0.087	52	12460.3	1.479	136	6940	19851	3781.18	552.942	125.058	0	552.973	125.061	0	0.336	647936	0.166412
	ObjA-2	0.112	67	12798.5	1.773	172	6832	21003	4347.98	547.567	446.104	0	547.607	446.118	0	0.376	857502	0.188814
	ObjA-3	0.113	68	13275.1	1.777	174	6141	23520	5189.02	275.088	868.5	0	275.138	868.482	0	0.408	902708	0.189655
	ObjA-4	0.11	66	13555.7	1.688	168	6274	23533	5043.23	299.47	128.773	0	299.478	128.811	0	0.387	894674	0.187121
	ObjA-5	0.118	71	12966.5	1.787	180	6178	23599	5117.79	923.761	232.394	0	923.76	232.284	0	0.402	920620	0.193805
	ObjA-6	0.14	84	15885.7	1.911	208	6709	29123	6566.29	444.321	685.357	0	444.353	685.345	0	0.402	1334399	0.2111
	ObjA-7	0.163	98	14249.7	2.203	242	6441	25104	5696.63	912.449	709.041	0	912.436	709.063	0	0.491	1396467	0.227782
	ObjA-8	0.143	86	15803.7	2	214	7724	26407	5458.89	983.547	555.186	0	983.61	555.312	0	0.441	1359118	0.21335
	ObjA-9	0.181	109	15738.6	2.239	264	6114	29149	6779.86	650.89	853.991	0	650.87	853.969	0	0.476	1715510	0.240029
	ObjA-10	0.18	108	16051.6	2.318	264	6494	28823	6670.69	60.556	944.824	0	60.551	944.757	0	0.491	1733572	0.239365
	ObjA-11	0.185	111	17590.5	2.246	268	7797	28845	6273.81	737.126	665.595	0	737.136	665.586	0	0.511	1952550	0.242667
	ObjA-12	0.208	125	17518.3	2.456	300	6242	30597	7631.95	356.648	698.248	0	356.746	698.313	0	0.555	2189784	0.25731
	ObjB-1	0.052	31	6945.94	1.082	86	4216	10376	1930.12	545.419	447.452	0	545.414	447.428	0	0.238	215324	0.128655
	ObjB-2	0.06	36	7292.53	1.262	100	4231	11446	2168.3	549.778	124.167	0	549.808	124.2	0	0.274	262531	0.138198
	ObjB-3	0.057	34	7738.09	1.174	94	4777	11680	2136.11	910.5	706.294	0	910.48	706.257	0	0.258	263095	0.134698
	ObjB-4	0.063	38	7651.6	1.269	104	4614	11877	2175.98	55.211	945.842	0	55.224	945.81	0	0.258	290761	0.14161
	ObjB-5	0.065	39	7911.2	1.272	106	4466	12930	2470.39	440	687	0	439.981	686.99	0	0.294	308537	0.143841
	ObjB-6	0.068	41	7719.39	1.36	112	4403	12545	2382.04	926.683	229.122	0	926.691	229.085	0	0.294	316495	0.147123
	ObjB-7	0.058	35	8684.91	1.259	98	5539	13063	2227.36	301.714	126.971	0	301.746	126.947	0	0.261	303972	0.135875
	ObjB-8	0.077	46	8401.17	1.377	122	4254	13916	2838.61	354.63	694.891	0	354.666	694.922	0	0.297	386454	0.156556
	ObjB-9	0.073	44	8734	1.37	118	4382	14974	3134.23	651	848.5	0	651.01	848.519	0	0.297	384296	0.152436
	ObjB-10	0.075	45	8144.36	1.374	120	4325	13664	2778.36	276.578	868.022	0	276.611	868.057	0	0.319	366496	0.15451
	ObjB-11	0.107	64	9121.58	1.682	164	4114	16626	3715.22	988.047	559.938	0	988.074	559.821	0	0.385	583781	0.184551
	ObjB-12	0.14	84	11657.8	1.993	210	4723	22273	5192.02	734.167	671.333	0	734.11	671.287	0	0.416	979256	0.2111
4	ObjA-1	0.123	74	12434.4	1.878	188	6927	21213	4196.92	785.541	924.459	0	785.431	924.461	0	0.387	920142	0.197869
	ObjA-2	0.158	95	13346.8	2.193	236	6177	23130	5045.55	203.084	697.474	0	203.034	697.411	0	0.465	1267947	0.224261
	ObjA-3	0.15	90	13407.1	2.013	222	6371	23434	5072.69	564.533	947.967	0	564.56	948.02	0	0.456	1206643	0.21851
	ObjA-4	0.196	118	11571.9	2.596	290	6227	18024	3378.29	431.814	215.797	0	431.889	215.727	0	0.679	1365486	0.249777
	ObjA-5	0.173	104	14432.1	2.223	254	6202	25424	5757.83	822.933	33.26	0	822.918	33.13	0	0.477	1500943	0.234665
	ObjA-6	0.17	102	14999.5	2.298	252	6114	27779	6492.38	221.892	494.824	0	221.92	494.873	0	0.496	1529951	0.232621
	ObjA-7	0.158	95	15440.6	2.03	232	6429	26604	5946.11	781.337	768.947	0	781.355	768.907	0	0.465	1466854	0.224261
	ObjA-8	0.19	114	17051	2.338	276	6691	30680	7330.64	25.623	572.272	0	25.611	572.31	0	0.511	1943811	0.245925
	ObjB-1	0.053	32	6590.25	1.167	90	4316	9383	1563.91	208.594	699.438	0	208.592	699.488	0	0.258	210888	0.129886
	ObjB-2	0.058	35	6711.2	1.177	96	4150	10723	1972.47	787.686	928.086	0	787.687	928.082	0	0.274	234892	0.135875
	ObjB-3	0.07	42	8268.31	1.282	112	4838	12971	2370.63	423.286	218.667	0	423.275	218.705	0	0.311	347269	0.149271
	ObjB-4	0.075	45	8434.42	1.374	120	4512	14108	2896.7	564.822	945.6	0	564.76	945.672	0	0.311	379549	0.15451
	ObjB-5	0.075	45	8110.8	1.374	120	4424	12957	2583.39	20.689	568.711	0	20.621	568.778	0	0.329	364986	0.15451
	ObjB-6	0.087	52	8889	1.56	138	4584	14930	3046.16	775.712	767.962	0	775.742	767.918	0	0.336	462228	0.166412
	ObjB-7	0.093	56	8616.29	1.573	146	4376	14214	2947.97	825.339	35.679	0	825.368	35.646	0	0.365	482512	0.172055
	ObjB-8	0.113	68	9721.94	1.777	174	4360	18538	4168.41	218.985	489.691	0	218.976	489.751	0	0.376	661092	0.189655
5	ObjA-1	0.125	75	12858.3	1.8	188	6419	21585	4497.6	477.12	406.64	0	477.146	406.527	0	0.387	964369	0.199471
	ObjA-2	0.133	80	13087	1.98	202	6467	22330	4716.05	878.775	821.763	0	878.728	821.695	0	0.441	1046962	0.205755
	ObjA-3	0.153	92	13332.8	2.101	228	6129	23337	5012.25	659.739	243.663	0	659.709	243.681	0	0.465	1226622	0.220684
	ObjA-4	0.163	98	13846.1	2.121	240	6699	23653	5036.51	21.704	357.153	0	21.713	356.968	0	0.505	1356918	0.227782
	ObjA-5	0.19	114	13652.8	2.338	276	6677	24065	5066.31	524.36	140.325	0	524.401	140.354	0	0.477	1556417	0.245925
	ObjA-6	0.175	105	16623	2.308	258	6674	29350	6773.06	687.057	865.21	0	687.1	865.22	0	0.496	1745417	0.236017
	ObjA-7	0.185	111	16452.3	2.246	268	6773	28312	6538.35	520.45	33.982	0	520.453	33.978	0	0.498	1826204	0.242667
	ObjA-8	0.27	162	14974.9	2.824	380	6209	24692	5722.57	95.321	79.414	0	95.241	79.496	0	0.602	2425929	0.293162
	ObjB-1	0.053	32	6387.97	1.167	90	4119	9021	1446.14	17.156	354.656	0	17.13	354.611	0	0.258	204415	0.129886
	ObjB-2	0.057	34	6022.18	1.174	94	4363	8342	1161.51	877.088	821.324	0	877.074	821.306	0	0.297	204754	0.134698
	ObjB-3	0.055	33	6417.24	1.171	92	4113	8902	1399.75	662.485	245.394	0	662.444	245.472	0	0.258	211769	0.132314
	ObjB-4	0.068	41	6787.88	1.36	112	4288	10795	2020.25	688.707	862.073	0	688.656	862.057	0	0.288	278303	0.147123
	ObjB-5	0.08	48	7620.94	1.465	128	4109	12905	2640.47	519.438	29.667	0	519.462	29.597	0	0.329	365805	0.159577
	ObjB-6	0.088	53	9251.26	1.563	140	4129	17085	3818.64	479.434	407.981	0	479.369	408.05	0	0.349	490317	0.167366
	ObjB-7	0.116	70	8444.69	1.702	176	4364	13624	2797.88	519.057	136.957	0	519.134	136.94	0	0.385	591128	0.192156
	ObjB-8	0.116	70	8338.71	1.702	176	4312	13308	2653.82	95.057	71.043	0	95.067	71.071	0	0.385	583710	0.192156
6	ObjA-1	0.133	80	11920.2	1.98	202	6368	19525	3877.13	478.238	565.425	0	478.29	565.371	0	0.456	953614	0.205755
	ObjA-2	0.146	88	14483.6	2.006	218	7117	24338	5133.63	120.409	880.545	0	120.45	880.54	0	0.42	1274553	0.215577
	ObjA-3	0.16	96	14560.6	2.114	236	6100	26364	6040.82	32.875	343.656	0	32.866	343.685	0	0.456	1397813	0.225676
	ObjA-4	0.175	105	15496.8	2.308	258	6325	28262	6362.75	665.914	554.648	0	665.938	554.57	0	0.498	1627165	0.236017
	ObjA-5	0.166	100	15410.5	2.209	246	7773	23435	4797.43	179.22	292.63	0	179.15	292.669	0	0.491	1541049	0.229868
	ObjA-6	0.208	125	16262.8	2.537	302	6152	29608	7154.14	1006.82	361.736	0	1006.8	361.754	0	0.505	2032851	0.25731
	ObjA-7	0.246	148	15627.8	2.696	350	6167	27919	6486.45	817.905	63.507	0	817.787	63.427	0	0.588	2312913	0.279829
	ObjA-8	0.238	143	16872.8	2.679	340	6413	30963	7487.02	140.091	228.469	0	140.191	228.314	0	0.555	2412808	0.275241
	ObjA-9	0.198	119	18255.9	2.354	286	6723	32012	7733.04	235.756	568.815	0	235.751	568.711	0	0.511	2172451	0.251049
	ObjA-10	0.278	167	17161.8	3.004	394	6198	29625	7369.73	293.76	815.808	0	293.751	815.861	0	0.606	2866016	0.297473
	ObjB-1	0.06	36	7053.64	1.262	100	4308	11207	2089.72	116.917	876.972	0	116.922	877.011	0	0.258	253931	0.138198
	ObjB-2	0.065	39	7183.8	1.354	108	4211	10787	2035.6	670.692	557.333	0	670.676	557.366	0	0.297	280168	0.143841
	ObjB-3	0.06	36	7607.22	1.262	100	4637	11744	2131.7	822	64.194	0	822.005	64.22	0	0.261	273860	0.138198
	ObjB-4	0.053	32	7897.44	1.167	90	5734	10795	1572.26	472.688	564.969	0	472.675	564.933	0	0.258	252718	0.129886
	ObjB-5	0.08	48	8506	1.384	126	5062	13034	2318.62	141.208	232.708	0	141.318	232.704	0	0.319	408288	0.159577
	ObjB-6	0.073	44	8998.61	1.289	116	5371	13416	2313.53	35.045	339.068	0	35.042	339.071	0	0.294	395939	0.152436
	ObjB-7	0.107	64	8505.92	1.682	164	4193	14446	3008.62	179.922	288.609	0	179.939	288.56	0	0.351	544379	0.184551
	ObjB-8	0.12	72	10125.1	1.79	182	4301	19176	4374.01	1005.65	367.069	0	1005.75	367.05	0	0.387	729009	0.195441
	ObjB-9	0.171	103	11073	2.301	254	4221	21037	4988.95	229.913	570.107	0	229.942	570.128	0	0.496	1140523	0.233305
	ObjB-10	0.183	110	12841.5	2.324	268	4976	22365	5275.67	292.9	809.364	0	292.941	809.356	0	0.465	1412561	0.241352
7	ObjA-1	0.088	53	11260.1	1.563	140	6237	18601	3601.95	577.245	890.113	0	577.217	890.094	0	0.336	596787	0.167366
	ObjA-2	0.103	62	12365.8	1.675	160	6340	20373	4168.87	724.742	576.29	0	724.679	576.378	0	0.365	766678	0.181069
	ObjA-3	0.158	95	13928.5	2.193	236	6903	23414	4845.89	181.126	162.379	0	181.029	162.458	0	0.493	1323206	0.224261
	ObjA-4	0.15	90	13749	2.095	224	7787	22414	4292.7	408.8	324.844	0	408.718	324.845	0	0.496	1237411	0.21851
	ObjA-5	0.171	103	12834.2	2.301	254	6238	21485	4482.71	633.951	718.757	0	633.984	718.686	0	0.588	1321920	0.233305
	ObjA-6	0.163	98	14783.3	2.121	240	6490	25831	5776.71	860.98	950.061	0	861.006	950.059	0	0.456	1448765	0.227782
	ObjA-7	0.228	137	15579.8	2.659	328	6275	28689	6811.74	103.745	200.745	0	103.63	200.8	0	0.544	2134430	0.269397
	ObjA-8	0.205	123	16686.2	2.368	294	6282	27855	6614.22	276.87	580.919	0	276.887	580.899	0	0.53	2052406	0.255448
	ObjA-9	0.186	112	17175.4	2.331	272	7053	28811	6672.09	579.366	88.223	0	579.327	88.25	0	0.465	1923650	0.243322
	ObjA-10	0.22	132	18096.5	2.561	316	6214	31044	7602.33	413.538	627.621	0	413.632	627.498	0	0.547	2388737	0.264628
	ObjA-11	0.286	172	17403.1	2.939	402	6974	27283	6528.47	589.506	523.163	0	589.469	523.171	0	0.621	2993336	0.301723
	ObjA-12	0.3	180	18369.5	3.128	422	7135	29037	6794.57	825.05	608.706	0	825.058	608.624	0	0.664	3306505	0.309019
	ObjB-1	0.06	36	6799.19	1.262	100	4425	10203	1746.67	581.972	892.083	0	581.941	892.061	0	0.258	244771	0.138198
	ObjB-2	0.067	40	6700.5	1.275	108	4210	10033	1671.04	411.95	323.825	0	411.96	323.817	0	0.274	268020	0.146037
	ObjB-3	0.062	37	7622.84	1.184	100	4514	11687	2082.83	282.432	579.054	0	282.383	579.039	0	0.274	282045	0.140482
	ObjB-4	0.077	46	6882.65	1.377	122	4298	10707	1926.68	861.196	947.652	0	861.233	947.617	0	0.297	316602	0.156556
	ObjB-5	0.073	44	8071.93	1.37	118	4243	13897	2828.35	728	574.182	0	728.019	574.134	0	0.297	355165	0.152436
	ObjB-6	0.085	51	7377.98	1.475	134	4849	10508	1692.96	182.863	159.176	0	182.794	159.138	0	0.336	376277	0.164488
	ObjB-7	0.085	51	8328.37	1.475	134	4477	13473	2676.56	410.902	626.294	0	410.882	626.334	0	0.336	424747	0.164488
	ObjB-8	0.093	56	8218.77	1.573	146	4432	13650	2676.65	627.107	723.464	0	627.102	723.564	0	0.329	460251	0.172055
	ObjB-9	0.095	57	8869.23	1.577	148	5060	14375	2793.45	583.474	83.93	0	583.555	83.923	0	0.336	505546	0.173895
	ObjB-10	0.1	60	10070.5	1.587	154	5814	15652	2956.85	104.117	196.467	0	104.157	196.446	0	0.349	604231	0.178412
	ObjB-11	0.112	67	10450.7	1.773	172	5294	17248	3458.35	594.642	526.91	0	594.65	527.008	0	0.387	700199	0.188814
	ObjB-12	0.173	104	10333.6	2.304	256	4693	18855	4225.8	831.26	611.269	0	831.314	611.171	0	0.496	1074692	0.234665
8	ObjA-1	0.092	55	10129.7	1.57	144	6236	15503	2766.07	478.509	405.073	0	478.497	405.11	0	0.385	557134	0.171127
	ObjA-2	0.107	64	12345.2	1.763	166	7187	19001	3493.63	441.891	956.672	0	441.836	956.688	0	0.369	790095	0.184551
	ObjA-3	0.135	81	14864.4	1.901	202	6454	27032	6195.31	923.42	908.593	0	923.381	908.639	0	0.434	1204014	0.207296
	ObjA-4	0.181	109	15372.4	2.321	266	6174	26958	6480.76	623.055	737.055	0	623.034	737.147	0	0.496	1675596	0.240029
	ObjA-5	0.183	110	16039	2.243	266	6252	27896	6572.21	787.655	836.827	0	787.661	836.721	0	0.498	1764294	0.241352
	ObjA-6	0.206	124	16464.3	2.452	298	6471	29664	7163.75	538.573	589.806	0	538.56	589.877	0	0.547	2041576	0.25607
	ObjA-7	0.223	134	16677.5	2.567	320	6180	29982	7347.24	663.851	419.985	0	663.785	420.058	0	0.532	2234783	0.266427
	ObjA-8	0.223	134	17520.8	2.567	320	6475	30646	7457.11	111.112	36.948	0	111.097	36.883	0	0.516	2347788	0.266427
	ObjB-1	0.058	35	7085.66	1.259	98	4167	10737	2019.34	479.114	400.114	0	479.174	400.084	0	0.258	247998	0.135875
	ObjB-2	0.09	54	8869.24	1.567	142	4173	15996	3487.61	625.926	735.778	0	625.886	735.732	0	0.336	478939	0.169257
	ObjB-3	0.095	57	9086.3	1.577	148	4219	16320	3486.57	920.93	903.526	0	920.947	903.53	0	0.329	517919	0.173895
	ObjB-4	0.088	53	10001.4	1.563	140	4894	17912	3803.25	115.962	32.075	0	115.994	32.122	0	0.349	530072	0.167366
	ObjB-5	0.123	74	8931.28	1.878	188	4130	16698	3760.66	446.527	953.432	0	446.612	953.445	0	0.376	660915	0.197869
	ObjB-6	0.112	67	10081.7	1.773	172	5348	16813	3352.01	662.746	418.94	0	662.832	418.954	0	0.376	675472	0.188814
	ObjB-7	0.141	85	11389.7	1.996	212	4763	20732	4769.56	538.024	583.447	0	538.068	583.393	0	0.416	968126	0.211853
	ObjB-8	0.161	97	11136.4	2.118	238	4475	20493	4867.12	787.856	840.866	0	787.763	840.922	0	0.441	1080235	0.22638
9	ObjA-1	0.087	52	9840.67	1.56	138	6053	14987	2768.76	622.231	413.731	0	622.297	413.665	0	0.336	511715	0.166412
	ObjA-2	0.138	83	13331.8	1.99	208	6494	23435	5066.88	502.482	543.687	0	502.446	543.669	0	0.426	1106540	0.209587
	ObjA-3	0.141	85	14985.9	1.996	212	6558	26519	5806.5	42.282	485.082	0	42.223	485.044	0	0.439	1273799	0.211853
	ObjA-4	0.148	89	15204.3	2.01	220	6556	28090	6323.27	154.652	387.966	0	154.705	387.9	0	0.456	1353187	0.217048
	ObjB-1	0.078	47	7859.13	1.38	124	4375	13362	2668.82	149.936	387.787	0	149.999	387.809	0	0.311	369379	0.15757
	ObjB-2	0.065	39	8235.97	1.272	106	4949	12594	2270	618	411.231	0	618.022	411.211	0	0.274	321203	0.143841
	ObjB-3	0.103	62	8738.92	1.675	160	4214	15991	3414.47	505.29	540.081	0	505.438	540.035	0	0.365	541813	0.181069
	ObjB-4	0.112	67	9950.24	1.692	170	4513	18546	4177.42	39.552	488.537	0	39.697	488.473	0	0.387	666666	0.188814

## Sheet: yKX175 pairs
	Label	ColocFromAvolume	ColocFromBvolume	ColocFromABvolume	Dist CenterA-CenterB		ObjA radius	ObjB radius	Normalized distance
1	objA1_objB5	16	27.907	10.169	0.22		0.199471	0.151388	0.627032
	objA2_objB3	35.789	91.892	25.758	0.114		0.224261	0.140482	0.312549
	objA3_objB6	25.581	47.826	16.667	0.189		0.21335	0.156556	0.51094
	objA4_objB1	21.649	65.625	16.279	0.178		0.22638	0.129886	0.499626
	objA5_objB2	11.702	35.484	8.8	0.218		0.222837	0.128655	0.620213
	objA6_objB7	21.505	44.444	14.493	0.234		0.222122	0.15451	0.621297
	objA7_objB9	60.55	89.189	36.066	0.093		0.240029	0.197869	0.212378
	objA8_objB8	23.333	40.58	14.815	0.259		0.252313	0.191326	0.583808
	objA9_objB4	29.167	73.684	20.896	0.178		0.276395	0.173895	0.395301
2	objA1_objB4	37.288	52.381	21.782	0.156		0.176619	0.149271	0.478689
	objA2_objB2	62.121	95.349	37.615	0.05		0.187121	0.151388	0.147707
	objA3_objB10	71.875	70.769	35.659	0.091		0.184551	0.185412	0.245971
	objA4_objB1	56.923	100	36.275	0.048		0.185412	0.140482	0.147287
	objA5_objB6	25.352	34.615	14.634	0.197		0.193805	0.166412	0.546892
	objA6_objB15	24.419	30.882	13.636	0.232		0.21335	0.189655	0.575675
	objA7_objB13	25.287	38.596	15.278	0.215		0.214837	0.173895	0.55308
	objA8_objB9	50	75	30	0.126		0.21851	0.178412	0.317443
	objA9_objB14	30.769	59.701	20.305	0.198		0.262212	0.188814	0.438999
	objA10_objB5	44.444	100	30.769	0.05		0.239365	0.159577	0.125331
	objA11_objB3	21.849	74.286	16.883	0.183		0.251049	0.135875	0.472962
	objA12_objB8	36.29	71.429	24.064	0.18		0.25607	0.182818	0.410127
	objA13_objB16	50	44.882	23.651	0.199		0.245925	0.259159	0.393994
	objA14_objB7	36.667	75.862	24.719	0.174		0.252313	0.175716	0.406514
	objA15_objB11	19.697	59.091	14.773	0.279		0.324102	0.187121	0.54575
	objA16_objB12	26.515	53.03	17.677	0.224		0.264628	0.187121	0.495851
3	objA1_objB2	32.692	47.222	19.318	0.134		0.166412	0.138198	0.439907
	objA2_objB1	40.299	87.097	27.551	0.103		0.188814	0.128655	0.324441
	objA3_objB10	60.294	91.111	36.283	0.064		0.189655	0.15451	0.185957
	objA4_objB7	37.879	71.429	24.752	0.117		0.187121	0.135875	0.362234
	objA5_objB6	30.986	53.659	19.643	0.179		0.193805	0.147123	0.525037
	objA6_objB5	23.81	51.282	16.26	0.189		0.2111	0.143841	0.532483
	objA7_objB3	25.51	73.529	18.939	0.137		0.227782	0.134698	0.377952
	objA8_objB11	13.953	18.75	8	0.267		0.21335	0.184551	0.67102
	objA9_objB9	20.183	50	14.379	0.224		0.240029	0.152436	0.570752
	objA10_objB4	15.741	44.737	11.644	0.222		0.239365	0.14161	0.582714
	objA11_objB12	27.027	35.714	15.385	0.263		0.242667	0.2111	0.579592
	objA12_objB8	28	76.087	20.468	0.16		0.25731	0.156556	0.386598
4	objA1_objB2	25.676	54.286	17.431	0.172		0.197869	0.135875	0.515365
	objA2_objB1	9.474	28.125	7.087	0.239		0.224261	0.129886	0.674861
	objA3_objB4	46.667	93.333	31.111	0.097		0.21851	0.15451	0.26004
	objA4_objB3	8.475	23.81	6.25	0.367		0.249777	0.149271	0.919689
	objA5_objB7	39.423	73.214	25.625	0.139		0.234665	0.172055	0.341759
	objA6_objB8	24.51	36.765	14.706	0.241		0.232621	0.189655	0.570716
	objA7_objB6	16.842	30.769	10.884	0.233		0.224261	0.166412	0.596407
	objA8_objB5	14.912	37.778	10.692	0.248		0.245925	0.15451	0.619328
5	objA1_objB6	50.667	71.698	29.688	0.109		0.199471	0.167366	0.297135
	objA2_objB2	42.5	100	29.825	0.071		0.205755	0.134698	0.208545
	objA3_objB3	29.348	81.818	21.6	0.132		0.220684	0.132314	0.37394
	objA4_objB1	11.224	34.375	8.462	0.212		0.227782	0.129886	0.592729
	objA5_objB7	22.807	37.143	14.13	0.256		0.245925	0.192156	0.584367
	objA6_objB4	31.429	80.488	22.603	0.145		0.236017	0.147123	0.378452
	objA7_objB5	27.027	62.5	18.868	0.181		0.242667	0.159577	0.449976
	objA8_objB8	11.728	27.143	8.19	0.342		0.293162	0.192156	0.704693
6	objA1_objB4	8.75	21.875	6.25	0.227		0.205755	0.129886	0.676317
	objA2_objB1	20.455	50	14.516	0.204		0.215577	0.138198	0.576639
	objA3_objB6	22.917	50	15.714	0.207		0.225676	0.152436	0.547458
	objA4_objB2	14.286	38.462	10.417	0.224		0.236017	0.143841	0.589694
	objA5_objB7	39	60.938	23.78	0.167		0.229868	0.184551	0.402973
	objA6_objB8	29.6	51.389	18.782	0.223		0.25731	0.195441	0.492544
	objA7_objB3	21.622	88.889	17.391	0.169		0.279829	0.138198	0.40428
	objA8_objB5	28.671	85.417	21.466	0.179		0.275241	0.159577	0.411666
	objA9_objB9	31.933	36.893	17.117	0.244		0.251049	0.233305	0.503765
	objA10_objB10	31.737	48.182	19.134	0.265		0.297473	0.241352	0.491811
7	objA1_objB1	15.094	22.222	8.989	0.209		0.167366	0.138198	0.683983
	objA2_objB5	32.258	45.455	18.868	0.158		0.181069	0.152436	0.473757
	objA3_objB6	41.053	76.471	26.712	0.149		0.224261	0.164488	0.383281
	objA4_objB2	42.222	95	29.231	0.135		0.21851	0.146037	0.370323
	objA5_objB8	14.563	26.786	9.434	0.339		0.233305	0.172055	0.836295
	objA6_objB4	43.878	93.478	29.861	0.099		0.227782	0.156556	0.257586
	objA7_objB10	32.847	75	22.843	0.175		0.269397	0.178412	0.390791
	objA8_objB3	13.008	43.243	10	0.239		0.255448	0.140482	0.603642
	objA9_objB9	22.321	43.86	14.793	0.242		0.243322	0.173895	0.580034
	objA10_objB7	37.121	96.078	26.776	0.12		0.264628	0.164488	0.279644
	objA11_objB11	21.512	55.224	15.481	0.259		0.301723	0.188814	0.527993
	objA12_objB12	25	43.269	15.845	0.274		0.309019	0.234665	0.503969
8	objA1_objB1	20	31.429	12.222	0.204		0.171127	0.135875	0.664491
	objA2_objB5	31.25	27.027	14.493	0.231		0.184551	0.197869	0.604048
	objA3_objB3	20.988	29.825	12.319	0.23		0.207296	0.173895	0.603371
	objA4_objB2	42.202	85.185	28.221	0.128		0.240029	0.169257	0.31274
	objA5_objB8	51.818	58.763	27.536	0.165		0.241352	0.22638	0.352766
	objA6_objB7	26.613	38.824	15.789	0.26		0.25607	0.211853	0.555647
	objA7_objB6	50	100	33.333	0.062		0.266427	0.188814	0.136192
	objA8_objB4	16.418	41.509	11.765	0.28		0.266427	0.167366	0.64547
9	objA1_objB2	17.308	23.077	9.89	0.2		0.166412	0.143841	0.644636
	objA2_objB3	33.735	45.161	19.31	0.186		0.209587	0.181069	0.476122
	objA3_objB4	42.353	53.731	23.684	0.18		0.211853	0.188814	0.449251
	objA4_objB1	23.596	44.681	15.441	0.193		0.217048	0.15757	0.515192

## Sheet: yKX294 individuals
	Label	Volume (unit)	Volume (pixel)	Mean	SurfaceArea	surfaceArea (pxl)	Min	Max	Std Deviation	X	Y	Z	Xmass	Ymass	Zmass	Feret	integrated Density	meanRadius (um)
1	ObjA-1	0.085	51	5976.14	1.475	134	4164	8114	1147.48	271.333	616.353	0	271.296	616.333	0	0.319	304783	0.164488
	ObjA-2	0.093	56	6347.16	1.492	144	4267	8664	1315.55	645.5	67.714	0	645.497	67.745	0	0.329	355441	0.172055
	ObjA-3	0.112	67	6095.4	1.773	172	4331	8073	1112.66	277.194	260.612	0	277.156	260.552	0	0.376	408392	0.188814
	ObjA-4	0.11	66	6617.76	1.688	168	4441	9190	1431.8	160.879	427.955	0	160.899	427.945	0	0.385	436772	0.187121
	ObjA-5	0.107	64	6104.17	1.682	164	4961	7318	670.15	921.734	905.875	0	921.683	905.87	0	0.351	390667	0.184551
	ObjA-6	0.105	63	7954.48	1.678	162	4963	11546	1922.41	770.333	303.889	0	770.354	303.923	0	0.365	501132	0.182818
	ObjA-7	0.176	106	7286.16	2.229	258	5022	9040	1211.13	156.094	783.604	0	156.065	783.721	0	0.477	772333	0.236691
	ObjA-8	0.158	95	8292.5	2.111	234	5104	12402	2177.84	365.105	477.832	0	365.037	477.845	0	0.439	787788	0.224261
	ObjA-9	0.206	124	9446.58	2.452	298	4728	15236	3093.03	11.685	720.169	0	11.74	720.179	0	0.567	1171376	0.25607
	ObjA-10	0.226	136	9185.75	2.574	324	4248	13886	2928.66	810.574	575.86	0	810.62	575.789	0	0.532	1249262	0.268213
	ObjA-11	0.291	175	9448.89	3.03	410	5055	13532	2486.31	386.771	772.4	0	386.752	772.27	0	0.612	1653555	0.304349
	ObjA-12	0.235	141	10033.2	2.672	336	4408	16867	3739.05	245.17	810.709	0	245.224	810.66	0	0.555	1414685	0.273501
	ObjA-13	0.168	101	11540.9	2.213	248	6684	16528	2957.74	640.812	199.119	0	640.798	199.021	0	0.465	1165628	0.231249
	ObjA-14	0.328	197	10372.7	3.267	458	4565	15787	3568.93	641.411	388.513	0	641.347	388.584	0	0.659	2043429	0.323119
	ObjA-15	0.323	194	10548.6	3.175	450	4446	15938	3641.15	824.634	441.036	0	824.618	441.097	0	0.639	2046424	0.320646
	ObjA-16	0.315	189	11597.7	3.158	440	6380	15693	2843.85	99.143	204.746	0	99.153	204.655	0	0.624	2191974	0.316651
	ObjA-17	0.579	348	12906.1	4.585	780	5017	18789	4166.26	385.172	116.908	0	385.281	116.978	0	0.883	4491320	0.429303
	ObjB-1	0.082	49	7400.88	1.469	130	4325	11681	2143.25	770.51	303.714	0	770.514	303.756	0	0.311	362643	0.161559
	ObjB-2	0.105	63	7811.3	1.678	162	4690	11764	2045.59	365.46	478.302	0	365.481	478.196	0	0.376	492112	0.182818
	ObjB-3	0.131	79	8656.43	1.895	198	4281	14408	3088.71	645.519	67.81	0	645.485	67.82	0	0.402	683858	0.204202
	ObjB-4	0.178	107	7487.21	2.314	262	4624	11308	2006.28	921.187	906.159	0	921.09	906.147	0	0.477	801131	0.238032
	ObjB-5	0.138	83	9023.23	1.908	206	4899	13884	2733.69	161.458	427.289	0	161.444	427.239	0	0.402	748928	0.209587
	ObjB-6	0.198	119	7856.5	2.354	286	4101	13707	2596.2	641.681	388.815	0	641.673	388.773	0	0.511	934923	0.251049
	ObjB-7	0.175	105	8349.51	2.226	256	4118	13573	2813.77	12.19	719.762	0	12.309	719.689	0	0.511	876699	0.236017
	ObjB-8	0.153	92	9282.78	2.02	226	4545	16315	3295.67	641.533	198.902	0	641.574	199.026	0	0.465	854016	0.220684
	ObjB-9	0.145	87	9829.78	2.003	216	4692	16910	3658.71	277.368	260.678	0	277.364	260.671	0	0.426	855191	0.214837
	ObjB-10	0.128	77	10704.6	1.806	192	5566	17023	3349.64	271.948	616.468	0	271.956	616.393	0	0.402	824256	0.201851
	ObjB-11	0.354	213	7889.2	3.401	492	5558	12979	1718.42	385.042	116.592	0	384.727	116.792	0	0.722	1680399	0.335681
	ObjB-12	0.186	112	8893.55	2.331	272	5244	14937	2687.76	825.205	441.134	0	825.245	441.058	0	0.516	996078	0.243322
	ObjB-13	0.295	177	9807.9	2.955	412	4582	16001	3409.76	99.463	205.051	0	99.446	205.168	0	0.623	1735999	0.306433
	ObjB-14	0.198	119	11637.8	2.436	288	4805	20455	4762.45	245.79	810.109	0	245.844	810.071	0	0.505	1384894	0.251049
	ObjB-15	0.22	132	11405.9	2.561	316	4659	20882	4764.38	810.114	576.174	0	810.225	576.121	0	0.53	1505585	0.264628
	ObjB-16	0.32	192	10622.8	3.25	448	4177	18303	4251.48	387.177	772.875	0	387.09	772.832	0	0.669	2039577	0.319154
	ObjB-17	0.21	126	12884.8	2.541	304	4631	22011	5443.26	156.119	783.405	0	156.106	783.534	0	0.505	1623480	0.258544
2	ObjA-1	0.107	64	5936.05	1.682	164	4140	7727	1092.58	273.609	779.344	0	273.608	779.319	0	0.385	379907	0.184551
	ObjA-2	0.085	51	6988.43	1.475	134	4924	9534	1346.41	641.431	587.471	0	641.424	587.512	0	0.311	356410	0.164488
	ObjA-3	0.11	66	6916.55	1.688	168	4224	10305	1779.95	241.394	7.561	0	241.338	7.555	0	0.387	456492	0.187121
	ObjA-4	0.115	69	6569.83	1.78	176	4284	9451	1524.33	156.855	946.087	0	156.784	946.14	0	0.376	453318	0.191326
	ObjA-5	0.115	69	7172.85	1.78	176	4528	10154	1681.26	494.029	286.13	0	494.061	286.181	0	0.369	494927	0.191326
	ObjA-6	0.131	79	7317.9	1.895	198	5319	9933	1316.79	361.81	276.835	0	361.751	276.922	0	0.416	578114	0.204202
	ObjA-7	0.168	101	6871.77	2.213	248	4373	9892	1702.57	48.515	346.248	0	48.518	346.262	0	0.505	694049	0.231249
	ObjA-8	0.155	93	8191.28	2.186	232	4680	12496	2346.61	841.946	216.495	0	841.906	216.512	0	0.456	761789	0.222122
	ObjA-9	0.185	111	7304.28	2.328	270	4870	9810	1422.59	208.685	280.036	0	208.654	279.987	0	0.477	810775	0.242667
	ObjA-10	0.156	94	8264.46	2.189	234	4712	12399	2250.48	361.319	996.585	0	361.299	996.6	0	0.451	776859	0.222837
	ObjA-11	0.175	105	7692.6	2.226	256	4856	10844	1777.43	494.333	456.419	0	494.324	456.446	0	0.477	807723	0.236017
	ObjA-12	0.19	114	9114.86	2.338	276	5258	13282	2371.8	730.781	108.921	0	730.818	108.939	0	0.516	1039094	0.245925
	ObjA-13	0.251	151	8635.32	2.787	358	5003	11799	2107.8	931.377	276.616	0	931.325	276.622	0	0.621	1303933	0.282658
	ObjA-14	0.203	122	9239.34	2.446	294	5047	13395	2478.22	166.369	465.885	0	166.406	465.932	0	0.516	1127200	0.254199
	ObjA-15	0.215	129	10505.3	2.551	310	4800	17641	3777.34	637.442	717.721	0	637.341	717.673	0	0.537	1355181	0.261604
	ObjA-16	0.29	174	9518.71	3.027	408	4473	14133	3044.62	912.27	438.851	0	912.217	438.779	0	0.606	1656255	0.303825
	ObjA-17	0.305	183	10329.4	3.057	426	4393	16064	3646.08	821.333	959.59	0	821.319	959.583	0	0.624	1890272	0.311584
	ObjA-18	0.231	139	12292.4	2.584	330	8055	16222	2282.83	820.302	510.115	0	820.357	510.024	0	0.547	1708640	0.271163
	ObjA-19	0.26	156	11169.9	2.804	368	4262	19043	4452.24	692.41	391.16	0	692.447	391.169	0	0.588	1742503	0.287681
	ObjA-20	0.301	181	10843.9	3.05	422	4565	16804	3874.09	637.95	907.072	0	637.901	907.121	0	0.612	1962750	0.309534
	ObjA-21	0.383	230	10868.9	3.54	528	4636	15355	3482.68	95.304	723.848	0	95.304	723.798	0	0.697	2499854	0.34916
	ObjA-22	0.501	301	13823.7	4.265	682	6870	19355	3644.64	381.542	636.336	0	381.642	636.426	0	0.813	4160948	0.399341
	ObjB-1	0.108	65	6662.97	1.603	164	4943	8564	989.141	493.385	456.831	0	493.392	456.774	0	0.365	433093	0.185412
	ObjB-2	0.126	76	7097.92	1.966	194	4342	10744	1896.55	360.382	276.5	0	360.343	276.52	0	0.416	539442	0.200267
	ObjB-3	0.126	76	7338.05	1.885	192	4151	11283	2112.86	360.724	996.829	0	360.697	996.771	0	0.416	557692	0.200267
	ObjB-4	0.121	73	8373.8	1.793	184	4469	13395	2607.14	240.123	7.425	0	240.099	7.465	0	0.402	611287	0.196254
	ObjB-5	0.15	90	7345.17	2.013	222	4405	10622	1844.73	207.6	279.744	0	207.662	279.725	0	0.439	661065	0.21851
	ObjB-6	0.131	79	8228.08	1.895	198	4752	12548	2268.49	46.81	346.696	0	46.9	346.623	0	0.42	650018	0.204202
	ObjB-7	0.138	83	8815.93	2.071	210	4363	15160	3186.97	841.012	216.855	0	841.022	216.801	0	0.416	731722	0.209587
	ObjB-8	0.13	78	8561.26	1.973	198	5335	12787	2228.55	691.218	391.423	0	691.203	391.436	0	0.426	667778	0.203421
	ObjB-9	0.116	70	9779.03	1.702	176	5114	15502	3080.89	640.729	588.057	0	640.704	587.974	0	0.385	684532	0.192156
	ObjB-10	0.203	122	7468.02	2.446	294	4528	11538	2024.59	930.27	276.664	0	930.201	276.691	0	0.516	911099	0.254199
	ObjB-11	0.161	97	8787.2	2.199	240	4626	13827	2799.56	156.268	945.577	0	156.245	945.526	0	0.465	852358	0.22638
	ObjB-12	0.173	104	8471.51	2.141	252	5028	13355	2397.62	636.817	907.865	0	636.747	907.832	0	0.476	881037	0.234665
	ObjB-13	0.145	87	9975.59	2.003	216	4195	18034	4091.66	272.621	779.253	0	272.491	779.215	0	0.426	867876	0.214837
	ObjB-14	0.168	101	9173.76	2.213	248	5688	14806	2517.28	820.614	959.574	0	820.602	959.506	0	0.516	926550	0.231249
	ObjB-15	0.326	196	8314.9	3.182	454	5724	13346	1790.21	380.367	635.796	0	380.048	636.009	0	0.694	1629720	0.322132
	ObjB-16	0.253	152	8233.14	3.117	368	4312	15317	3175.01	911.224	439.849	0	911.28	439.242	0	0.739	1251437	0.283782
	ObjB-17	0.165	99	9877.02	2.124	242	4911	16305	3279.93	636.778	717.848	0	636.712	717.882	0	0.465	977825	0.229175
	ObjB-18	0.191	115	10460.4	2.423	280	4884	17954	3903.18	729.487	109.052	0	729.499	109.004	0	0.498	1202946	0.246571
	ObjB-19	0.185	111	11434.7	2.328	270	7142	16844	2798.27	818.847	510.126	0	818.806	510.153	0	0.496	1269256	0.242667
	ObjB-20	0.285	171	9916.87	2.935	400	5089	16196	3079.87	94.409	724.129	0	94.382	724.331	0	0.621	1695785	0.301195
	ObjB-21	0.18	108	11758	2.236	262	4377	21899	5381.15	493.111	286.352	0	493.147	286.418	0	0.477	1269867	0.239365
	ObjB-22	0.251	151	15602.5	2.787	358	5248	25519	6524.18	165.722	466.04	0	165.84	465.953	0	0.568	2355981	0.282658
3	ObjA-1	0.088	53	6723.21	1.482	138	4478	9379	1469.27	142.094	568.868	0	142.128	568.876	0	0.336	356330	0.167366
	ObjA-2	0.09	54	6513.48	1.485	140	4157	9241	1448.79	979.852	990.074	0	979.844	990.132	0	0.349	351728	0.169257
	ObjA-3	0.097	58	5905.47	1.58	150	4448	7223	849.794	703.655	447.534	0	703.658	447.558	0	0.351	342517	0.175716
	ObjA-4	0.088	53	6137.13	1.482	138	4411	7686	933.312	239.585	909	0	239.555	908.981	0	0.336	325268	0.167366
	ObjA-5	0.09	54	6532.06	1.485	140	4676	8775	1272.99	277.611	196.389	0	277.671	196.381	0	0.329	352731	0.169257
	ObjA-6	0.092	55	7146.51	1.488	142	4731	10057	1556.5	473.545	384.655	0	473.572	384.659	0	0.329	393058	0.171127
	ObjA-7	0.097	58	7799.35	1.58	150	5398	10689	1569.13	265.414	194.103	0	265.488	194.133	0	0.349	452362	0.175716
	ObjA-8	0.112	67	7189.4	1.773	172	5046	9466	1314.48	774.164	896.418	0	774.147	896.418	0	0.426	481690	0.188814
	ObjA-9	0.116	70	7939.74	1.783	178	4610	12360	2247.56	748.029	627.4	0	747.989	627.472	0	0.402	555782	0.192156
	ObjA-10	0.155	93	8616.8	2.023	228	4397	13979	2909.63	151.462	455.957	0	151.501	455.965	0	0.456	801362	0.222122
	ObjA-11	0.178	107	8971.56	2.314	262	4680	14778	2958.37	797.449	317.869	0	797.385	317.937	0	0.465	959957	0.238032
	ObjA-12	0.16	96	10672.6	2.114	236	7187	14485	2226.11	292.146	566.052	0	292.164	566.062	0	0.456	1024573	0.225676
	ObjA-13	0.221	133	9312.9	2.564	318	5150	13795	2623.72	165	719.038	0	164.938	719.057	0	0.532	1238616	0.265229
	ObjA-14	0.271	163	11136	2.909	384	9692	13005	773.428	409.632	721.276	0	409.689	721.185	0	0.658	1815160	0.293704
	ObjA-15	0.241	145	10166.4	2.686	344	6429	13524	2011.92	900.793	767.207	0	900.903	767.128	0	0.567	1474122	0.276971
	ObjA-16	0.191	115	12084.3	2.423	280	8238	15213	2122.27	299	577.591	0	299.038	577.593	0	0.505	1389689	0.246571
	ObjA-17	0.273	164	10438.1	2.912	386	4730	16213	3473.29	868	354.421	0	867.9	354.356	0	0.577	1711856	0.294786
	ObjA-18	0.326	196	10842.4	3.263	456	4324	16281	3731.95	401.342	139.036	0	401.342	139.041	0	0.658	2125105	0.322132
	ObjA-19	0.258	155	11347.7	2.8	366	4181	19652	4810.47	235.465	290.284	0	235.475	290.362	0	0.555	1758888	0.286573
	ObjA-20	0.286	172	11948.2	3.02	404	5426	17949	3845.25	388.517	286.174	0	388.503	286.188	0	0.621	2055088	0.301723
	ObjB-1	0.098	59	6905.78	1.665	154	4223	11019	2004.36	774.153	897	0	774.123	896.979	0	0.349	407441	0.176619
	ObjB-2	0.085	51	9455.75	1.394	132	5139	14762	2806.8	277.039	197.431	0	277.06	197.447	0	0.329	482243	0.164488
	ObjB-3	0.105	63	8965.59	1.678	162	4449	15943	3399.75	142.365	569.571	0	142.274	569.653	0	0.369	564832	0.182818
	ObjB-4	0.128	77	7868.95	1.888	194	4321	12970	2532.58	703.221	448.727	0	703.244	448.752	0	0.416	605909	0.201851
	ObjB-5	0.115	69	7489.46	1.698	174	5421	9472	1200.86	290.928	567.116	0	290.969	567.099	0	0.376	516773	0.191326
	ObjB-6	0.12	72	8222.46	1.79	182	4245	12967	2525.99	239.097	909.972	0	239.12	909.924	0	0.376	592017	0.195441
	ObjB-7	0.121	73	7718.73	1.793	184	5029	11341	1852.66	164.37	719.521	0	164.423	719.506	0	0.404	563467	0.196254
	ObjB-8	0.128	77	10243.1	1.888	194	4171	19299	4315.91	265	195.429	0	265.022	195.347	0	0.416	788715	0.201851
	ObjB-9	0.128	77	9535.91	1.97	196	4556	17160	3695.18	747.208	627.87	0	747.259	627.852	0	0.416	734265	0.201851
	ObjB-10	0.12	72	10170.5	1.79	182	5128	17006	3570.76	979.167	990.264	0	979.171	990.327	0	0.387	732273	0.195441
	ObjB-11	0.113	68	10851	1.777	174	5750	16664	3199.24	473.368	385.368	0	473.275	385.395	0	0.376	737869	0.189655
	ObjB-12	0.1	60	9221.82	1.587	154	7813	10690	847.177	408.717	722.167	0	408.743	722.199	0	0.365	553309	0.178412
	ObjB-13	0.206	124	7970.24	2.452	298	4169	14227	2853.2	900.065	767.565	0	899.898	767.644	0	0.511	988310	0.25607
	ObjB-14	0.161	97	10375.2	2.118	238	4530	17741	3985.89	151.01	456.773	0	150.941	456.725	0	0.441	1006394	0.22638
	ObjB-15	0.186	112	9701.96	2.331	272	4682	16136	3460.89	796.741	318.464	0	796.85	318.499	0	0.477	1086620	0.243322
	ObjB-16	0.236	142	9191.46	2.676	338	4665	14815	2943.81	401.401	139.014	0	401.326	139.206	0	0.594	1305187	0.274082
	ObjB-17	0.206	124	9520.65	2.371	296	5014	14892	2768.88	867.419	354.508	0	867.449	354.518	0	0.532	1180560	0.25607
	ObjB-18	0.23	138	10255.8	2.581	328	4549	17546	3839.16	298.703	577.928	0	298.756	577.854	0	0.567	1415305	0.270576
	ObjB-19	0.223	134	10824.3	2.567	320	4391	18916	4383.15	235.149	291.142	0	235.069	291.243	0	0.547	1450450	0.266427
	ObjB-20	0.26	156	12578.8	2.804	368	5021	21076	4753.27	388.641	287.026	0	388.537	287.004	0	0.568	1962288	0.287681
4	ObjA-1	0.087	52	6603.75	1.56	138	4211	9691	1615.58	172.288	220.038	0	172.256	220.1	0	0.329	343395	0.166412
	ObjA-2	0.097	58	7898.55	1.58	150	4343	12876	2502.62	452.276	493.259	0	452.223	493.264	0	0.336	458116	0.175716
	ObjA-3	0.103	62	6599.68	1.675	160	4799	8512	1145.96	628.032	272.065	0	628.038	272.082	0	0.349	409180	0.181069
	ObjA-4	0.105	63	6886.57	1.76	164	4703	9382	1341	296.73	498.143	0	296.738	498.107	0	0.376	433854	0.182818
	ObjA-5	0.095	57	7782.09	1.577	148	5004	10958	1781.4	502.491	232.789	0	502.498	232.81	0	0.329	443579	0.173895
	ObjA-6	0.088	53	8614.47	1.563	140	5561	12977	2196.03	236.358	309.83	0	236.329	309.875	0	0.336	456567	0.167366
	ObjA-7	0.133	80	7270.48	1.898	200	4649	10252	1642.09	712.525	310.525	0	712.482	310.458	0	0.408	581638	0.205755
	ObjA-8	0.14	84	7306.71	1.993	210	4157	11191	2081.02	184.476	520.345	0	184.521	520.373	0	0.42	613764	0.2111
	ObjA-9	0.145	87	7643.49	1.921	214	5230	9770	1329.86	196.471	667.448	0	196.536	667.432	0	0.42	664984	0.214837
	ObjA-10	0.163	98	7670.08	2.203	242	5180	10289	1512.57	687.653	461.918	0	687.62	461.944	0	0.476	751668	0.227782
	ObjA-11	0.136	82	8171.34	1.986	206	5080	11342	1933.63	882.988	489.39	0	882.98	489.375	0	0.426	670050	0.208063
	ObjA-12	0.171	103	7664.8	2.219	252	4593	11744	2102.04	243.049	975.524	0	243.019	975.508	0	0.456	789474	0.233305
	ObjA-13	0.148	89	8493.56	2.01	220	4844	12812	2351.65	604.056	75.483	0	604.085	75.52	0	0.441	755927	0.217048
	ObjA-14	0.188	113	7782.27	2.334	274	4370	11740	2265.05	47.522	592.451	0	47.532	592.387	0	0.477	879397	0.244627
	ObjA-15	0.171	103	7999.26	2.219	252	4497	11422	2160.57	467.214	795.359	0	467.262	795.381	0	0.465	823924	0.233305
	ObjA-16	0.18	108	8384.13	2.318	264	4512	12480	2436.47	631.556	891.315	0	631.528	891.301	0	0.477	905486	0.239365
	ObjA-17	0.193	116	8580.9	2.344	280	4772	12702	2417.08	79.81	247.517	0	79.741	247.588	0	0.53	995384	0.247858
	ObjA-18	0.156	94	9478.56	2.026	230	5725	13511	2318.16	249.915	43.511	0	249.868	43.568	0	0.465	890985	0.222837
	ObjA-19	0.221	133	9268.53	2.564	318	4539	13229	2639.96	521.669	366.932	0	521.643	366.918	0	0.516	1232714	0.265229
	ObjA-20	0.281	169	9113.55	3.01	398	4894	12578	2404.09	830.172	623.408	0	830.141	623.449	0	0.624	1540190	0.299074
	ObjA-21	0.255	153	12135.6	2.794	362	5620	17530	3792.81	466.549	690.333	0	466.556	690.339	0	0.568	1856747	0.284902
	ObjA-22	0.226	136	13787.3	2.656	326	8200	19352	3402.4	567.551	467.846	0	567.532	467.766	0	0.532	1875070	0.268213
	ObjA-23	0.333	200	13114.3	3.277	464	4415	21627	5343.16	338.67	732.77	0	338.639	732.996	0	0.694	2622854	0.325572
	ObjB-1	0.087	52	7139.64	1.56	138	4711	10073	1568.17	628.827	271.962	0	628.798	271.942	0	0.349	371261	0.166412
	ObjB-2	0.097	58	7185.36	1.58	150	4175	10950	2041.67	502.69	232.776	0	502.675	232.744	0	0.346	416751	0.175716
	ObjB-3	0.103	62	8983.26	1.675	160	4241	16340	3539.99	236.742	310.274	0	236.774	310.209	0	0.387	556962	0.181069
	ObjB-4	0.116	70	6053.51	1.783	178	4176	8632	1288.29	687.786	461.729	0	687.805	461.706	0	0.408	423746	0.192156
	ObjB-5	0.093	56	8141.14	1.573	146	4443	13222	2647.46	452.5	493.143	0	452.475	493.21	0	0.336	455904	0.172055
	ObjB-6	0.085	51	8042.22	1.475	134	5146	11527	1797.84	184.824	520.392	0	184.839	520.37	0	0.329	410153	0.164488
	ObjB-7	0.097	58	10419.3	1.58	150	5104	18504	3966.89	172.724	220.052	0	172.74	220.066	0	0.365	604322	0.175716
	ObjB-8	0.121	73	7432.34	1.793	184	4600	11100	1854.36	296.452	498.11	0	296.504	498.088	0	0.42	542561	0.196254
	ObjB-9	0.121	73	8803.88	1.793	184	5652	13397	2211.5	79.877	247.699	0	79.744	247.646	0	0.402	642683	0.196254
	ObjB-10	0.116	70	9299.3	1.783	178	5778	13595	2360.8	196.543	667.957	0	196.598	667.901	0	0.402	650951	0.192156
	ObjB-11	0.116	70	10466.8	1.783	178	5644	16538	3147.79	883.257	489.514	0	883.215	489.543	0	0.376	732676	0.192156
	ObjB-12	0.196	118	8069.39	2.351	284	5150	11231	1699.37	568.28	467.788	0	568.319	467.893	0	0.493	952188	0.249777
	ObjB-13	0.173	104	9742.36	2.141	252	4787	15847	3357.15	632.087	891.135	0	631.992	891.085	0	0.476	1013205	0.234665
	ObjB-14	0.131	79	11153.1	1.895	198	7183	15646	2525.26	47.785	592.506	0	47.844	592.525	0	0.387	881092	0.204202
	ObjB-15	0.185	111	10109.6	2.328	270	5958	15112	2630.86	830.225	622.973	0	830.313	623.046	0	0.498	1122168	0.242667
	ObjB-16	0.148	89	12090.7	2.01	220	6447	18912	3637.79	250	43.292	0	250.044	43.325	0	0.42	1076071	0.217048
	ObjB-17	0.158	95	12375.9	2.03	232	5793	20315	4393.41	603.968	75.6	0	603.923	75.582	0	0.441	1175711	0.224261
	ObjB-18	0.171	103	12920.9	2.219	252	4899	22524	5233.91	467.553	795.01	0	467.577	795.063	0	0.456	1330848	0.233305
	ObjB-19	0.213	128	11728.1	2.547	308	4748	20438	4692.7	522.375	365.797	0	522.283	365.8	0	0.537	1501195	0.260384
	ObjB-20	0.228	137	12080.2	2.659	328	5966	20186	4162.47	338.745	732.314	0	338.723	732.436	0	0.555	1654991	0.269397
	ObjB-21	0.221	133	12860.9	2.564	318	5714	21633	4712.65	466.767	690.466	0	466.762	690.381	0	0.537	1710496	0.265229
	ObjB-22	0.231	139	12640.5	2.584	330	4501	21917	5492.15	712.576	310.475	0	712.596	310.413	0	0.555	1757030	0.271163
	ObjB-23	0.221	133	13287.6	2.564	318	5143	22188	5235.58	244.346	975.18	0	244.282	975.198	0	0.532	1767252	0.265229
5	ObjA-1	0.088	53	5788.47	1.563	140	4105	8088	1175.62	411.491	443.981	0	411.505	443.98	0	0.329	306789	0.167366
	ObjA-2	0.088	53	5969.38	1.482	138	4118	7819	1098.2	41.566	901.528	0	41.633	901.507	0	0.351	316377	0.167366
	ObjA-3	0.108	65	6468.71	1.685	166	4280	8841	1406.52	344	534	0	343.982	533.985	0	0.365	420466	0.185412
	ObjA-4	0.092	55	7377.47	1.57	144	5207	10512	1602.06	411.891	201.727	0	411.91	201.727	0	0.336	405761	0.171127
	ObjA-5	0.115	69	6414.84	1.698	174	4221	8657	1299.84	888.812	534.188	0	888.747	534.164	0	0.376	442624	0.191326
	ObjA-6	0.112	67	7004.54	1.692	170	4530	10077	1659.46	87.119	630	0	87.135	630.01	0	0.365	469304	0.188814
	ObjA-7	0.105	63	7569.57	1.678	162	4637	10704	1793.02	489.651	191.206	0	489.596	191.296	0	0.365	476883	0.182818
	ObjA-8	0.17	102	5893.44	2.216	250	4357	7271	884.082	116.069	582.49	0	116.093	582.416	0	0.465	601131	0.232621
	ObjA-9	0.13	78	7655.42	1.891	196	4220	12060	2292.95	942.026	674.372	0	942.073	674.252	0	0.416	597123	0.203421
	ObjA-10	0.113	68	7493.31	1.695	172	5176	9893	1379.39	609.838	164.25	0	609.821	164.216	0	0.365	509545	0.189655
	ObjA-11	0.108	65	7670.37	1.685	166	5630	9757	1225.8	922.831	22.277	0	922.783	22.29	0	0.385	498574	0.185412
	ObjA-12	0.128	77	7466.94	1.888	194	4456	10706	1822.98	500.922	31.597	0	500.903	31.663	0	0.416	574954	0.201851
	ObjA-13	0.133	80	8076.61	1.898	200	4496	12385	2313.05	818.05	702.975	0	818.021	702.877	0	0.439	646129	0.205755
	ObjA-14	0.165	99	8317.16	2.206	244	4507	12741	2443.33	256.02	675.828	0	255.936	675.896	0	0.456	823399	0.229175
	ObjA-15	0.143	86	9453.92	2	214	6516	12370	1728.77	508.663	616.709	0	508.606	616.69	0	0.441	813037	0.21335
	ObjA-16	0.24	144	8792.47	2.682	342	4192	14246	3034.01	930.465	782.035	0	930.358	782.224	0	0.567	1266116	0.276395
	ObjA-17	0.263	158	8815.13	2.892	374	4387	13837	2858.06	471.829	813.342	0	471.8	813.384	0	0.606	1392791	0.289336
	ObjA-18	0.205	123	10179	2.368	294	7233	12496	1599.12	232.333	369.187	0	232.383	369.205	0	0.532	1252019	0.255448
	ObjA-19	0.2	120	10265.5	2.439	290	5321	16257	3201.82	653.775	578.983	0	653.836	579.034	0	0.516	1231859	0.252313
	ObjA-20	0.32	192	9176.32	3.25	448	5073	12953	2406.88	659.12	77.208	0	659.098	77.285	0	0.684	1761853	0.319154
	ObjA-21	0.223	134	10414.1	2.567	320	5500	15595	2943.76	266.067	79.291	0	266.097	79.329	0	0.567	1395495	0.266427
	ObjA-22	0.285	171	10325.9	3.017	402	4292	16721	3924.02	669.135	784.848	0	669.166	784.83	0	0.623	1765737	0.301195
	ObjA-23	0.298	179	10955.2	3.125	420	4523	17272	4027.02	600.056	922.804	0	600.037	922.814	0	0.617	1960972	0.307988
	ObjA-24	0.393	236	12075.4	3.56	540	4938	17817	4051.73	749.292	330.369	0	749.235	330.298	0	0.752	2849783	0.353689
	ObjA-25	0.521	313	13949.6	4.305	706	4479	20839	5409.19	885.53	426.863	0	885.469	426.915	0	0.821	4366223	0.407234
	ObjB-1	0.092	55	6983.73	1.57	144	4245	10713	1847.24	500.364	31.4	0	500.298	31.336	0	0.349	384105	0.171127
	ObjB-2	0.088	53	6954.32	1.482	138	4740	9997	1554.12	921.679	22.642	0	921.676	22.71	0	0.329	368579	0.167366
	ObjB-3	0.11	66	7512.89	1.688	168	4174	12697	2526.05	818.03	702.773	0	818.065	702.748	0	0.385	495851	0.187121
	ObjB-4	0.116	70	6781.57	1.783	178	4191	9990	1677.62	608.829	164.914	0	608.868	164.868	0	0.387	474710	0.192156
	ObjB-5	0.115	69	7651.7	1.78	176	4137	12649	2548.16	652.696	579.391	0	652.586	579.456	0	0.376	527967	0.191326
	ObjB-6	0.102	61	6650.3	1.672	158	5264	8439	915.723	116.164	582.951	0	116.189	582.952	0	0.351	405668	0.180188
	ObjB-7	0.113	68	8554.47	1.695	172	4973	12816	2286.26	941.971	673.941	0	941.968	673.954	0	0.365	581704	0.189655
	ObjB-8	0.125	75	10224.4	1.8	188	4405	18484	4193.49	489.133	190.56	0	489.165	190.574	0	0.387	766830	0.199471
	ObjB-9	0.103	62	9449.61	1.593	158	5926	13410	2229.15	411.484	443.226	0	411.52	443.299	0	0.365	585876	0.181069
	ObjB-10	0.168	101	8467.85	2.131	246	4106	14209	2944.65	255.822	675.158	0	255.934	675.204	0	0.465	855253	0.231249
	ObjB-11	0.13	78	9787.05	1.973	198	5250	15679	3172.01	343.526	533.833	0	343.543	533.935	0	0.41	763390	0.203421
	ObjB-12	0.135	81	9573.4	1.901	202	4615	15734	3346	411.469	201.704	0	411.552	201.694	0	0.402	775445	0.207296
	ObjB-13	0.196	118	8146.49	2.351	284	4305	12500	2361.5	471.797	813.39	0	471.775	813.374	0	0.532	961286	0.249777
	ObjB-14	0.173	104	8926.15	2.223	254	5136	14138	2613.99	266.24	79.173	0	266.143	79.168	0	0.451	928320	0.234665
	ObjB-15	0.191	115	8781.83	2.341	278	6133	12352	1643.9	658.765	76.713	0	658.847	76.695	0	0.522	1009910	0.246571
	ObjB-16	0.195	117	8446.07	2.429	284	4344	13004	2697.73	929.282	781.744	0	929.324	781.748	0	0.498	988190	0.249139
	ObjB-17	0.146	88	10868.6	2.006	218	4612	18489	4088.23	41.67	900.841	0	41.748	900.818	0	0.439	956435	0.215577
	ObjB-18	0.146	88	10052.9	2.006	218	5692	15351	2882.62	508.966	616.557	0	508.938	616.49	0	0.426	884652	0.215577
	ObjB-19	0.203	122	9337.09	2.446	294	5959	14088	2236.8	232.148	369.508	0	232.087	369.586	0	0.53	1139125	0.254199
	ObjB-20	0.15	90	10945.6	2.013	222	5129	18011	3765.28	888.367	533.811	0	888.336	533.881	0	0.434	985105	0.21851
	ObjB-21	0.195	117	10112.2	2.348	282	4896	17244	3564.17	600.248	922.675	0	600.116	922.776	0	0.522	1183128	0.249139
	ObjB-22	0.205	123	10399	2.449	296	4934	17616	3551.98	669.033	784.862	0	668.915	784.911	0	0.516	1279081	0.255448
	ObjB-23	0.191	115	10869.2	2.423	280	4276	19313	4627.62	86.643	629.27	0	86.59	629.299	0	0.496	1249955	0.246571
	ObjB-24	0.305	183	9984.97	3.057	426	4743	17142	3570.68	749.295	330.448	0	749.18	330.443	0	0.659	1827249	0.311584
	ObjB-25	0.3	180	11307.4	3.128	422	6100	18062	3411.51	884.911	426.75	0	884.756	426.71	0	0.624	2035324	0.309019

## Sheet: yKX294 pairs
	Label	ColocFromAvolume	ColocFromBvolume	ColocFromABvolume	Dist CenterA-CenterB		ObjA radius	ObjB radius	Normalized distance
1	objA1_objB10	100	66.234	39.844	0.026		0.164488	0.201851	0.0709726
	objA2_objB3	100	70.886	41.481	0.004		0.172055	0.204202	0.010631
	objA3_objB9	100	77.011	43.506	0.008		0.188814	0.214837	0.0198191
	objA4_objB5	95.455	75.904	42.282	0.036		0.187121	0.209587	0.0907469
	objA5_objB4	100	59.813	37.427	0.025		0.184551	0.238032	0.05916
	objA6_objB1	77.778	100	43.75	0.01		0.182818	0.161559	0.0290379
	objA7_objB17	100	84.127	45.69	0.008		0.236691	0.258544	0.0161539
	objA8_objB2	66.316	100	39.873	0.024		0.224261	0.182818	0.0589566
	objA9_objB7	84.677	100	45.852	0.026		0.25607	0.236017	0.0528361
	objA10_objB15	91.912	94.697	46.642	0.023		0.268213	0.264628	0.0431648
	objA11_objB16	96	87.5	45.777	0.025		0.304349	0.319154	0.0400961
	objA12_objB14	82.27	97.479	44.615	0.035		0.273501	0.251049	0.0667239
	objA13_objB8	86.139	94.565	45.078	0.031		0.231249	0.220684	0.0685943
	objA14_objB6	60.406	100	37.658	0.017		0.323119	0.251049	0.0296081
	objA15_objB12	57.732	100	36.601	0.024		0.320646	0.243322	0.0425556
	objA16_objB13	93.122	99.435	48.087	0.018		0.316651	0.306433	0.0288886
	objA17_objB11	61.207	100	37.968	0.014		0.429303	0.335681	0.018301
2	objA1_objB13	95.312	70.115	40.397	0.041		0.184551	0.214837	0.102657
	objA2_objB9	98.039	71.429	41.322	0.037		0.164488	0.192156	0.103745
	objA3_objB4	86.364	78.082	41.007	0.052		0.187121	0.196254	0.135638
	objA4_objB11	100	71.134	41.566	0.032		0.191326	0.22638	0.0766089
	objA5_objB21	100	63.889	38.983	0.039		0.191326	0.239365	0.0905521
	objA6_objB2	78.481	81.579	40	0.06		0.204202	0.200267	0.148342
	objA7_objB6	66.337	84.81	37.222	0.072		0.231249	0.204202	0.165346
	objA8_objB7	81.72	91.566	43.182	0.041		0.222122	0.209587	0.0949714
	objA9_objB5	78.378	96.667	43.284	0.046		0.242667	0.21851	0.0997448
	objA10_objB3	79.787	98.684	44.118	0.026		0.222837	0.200267	0.0614505
	objA11_objB1	61.905	100	38.235	0.042		0.236017	0.185412	0.0996609
	objA12_objB18	85.965	85.217	42.795	0.053		0.245925	0.246571	0.107615
	objA13_objB10	76.821	95.082	42.491	0.045		0.282658	0.254199	0.0838212
	objA14_objB22	100	80.795	44.689	0.027		0.254199	0.282658	0.0502927
	objA15_objB17	76.744	100	43.421	0.028		0.261604	0.229175	0.0570522
	objA16_objB16	76.437	87.5	40.798	0.059		0.303825	0.283782	0.100407
	objA17_objB14	55.191	100	35.563	0.029		0.311584	0.231249	0.0534234
	objA18_objB19	75.54	94.595	42	0.059		0.271163	0.242667	0.114824
	objA19_objB8	50	100	33.333	0.05		0.287681	0.203421	0.101812
	objA20_objB12	57.459	100	36.491	0.056		0.309534	0.234665	0.102904
	objA21_objB20	74.348	100	42.643	0.038		0.34916	0.301195	0.0584296
	objA22_objB15	65.116	100	39.437	0.053		0.399341	0.322132	0.0734608
3	objA1_objB3	96.226	80.952	43.966	0.031		0.167366	0.182818	0.0885249
	objA2_objB10	100	75	42.857	0.029		0.169257	0.195441	0.0795179
	objA3_objB4	93.103	70.13	40	0.052		0.175716	0.201851	0.137724
	objA4_objB6	98.113	72.222	41.6	0.044		0.167366	0.195441	0.121277
	objA5_objB2	79.63	84.314	40.952	0.049		0.169257	0.164488	0.146819
	objA6_objB11	96.364	77.941	43.089	0.03		0.171127	0.189655	0.0831527
	objA7_objB8	94.828	71.429	40.741	0.057		0.175716	0.201851	0.150967
	objA8_objB1	80.597	91.525	42.857	0.024		0.188814	0.176619	0.0656755
	objA9_objB9	91.429	83.117	43.537	0.039		0.192156	0.201851	0.0989831
	objA10_objB14	90.323	86.598	44.211	0.038		0.222122	0.22638	0.0847266
	objA11_objB15	91.589	87.5	44.749	0.038		0.238032	0.243322	0.078944
	objA12_objB5	65.625	91.304	38.182	0.066		0.225676	0.191326	0.158273
	objA13_objB7	54.887	100	35.437	0.032		0.265229	0.196254	0.0693417
	objA14_objB12	36.81	100	26.906	0.052		0.293704	0.178412	0.110142
	objA15_objB13	81.379	95.161	43.866	0.033		0.276971	0.25607	0.061909
	objA16_objB18	100	83.333	45.455	0.018		0.246571	0.270576	0.0348064
	objA17_objB17	75.61	100	43.056	0.024		0.294786	0.25607	0.0435686
	objA18_objB16	72.449	100	42.012	0.003		0.322132	0.274082	0.00503175
	objA19_objB19	83.226	96.269	44.637	0.037		0.286573	0.266427	0.0669079
	objA20_objB20	87.791	96.795	46.037	0.035		0.301723	0.287681	0.059382
4	objA1_objB7	96.154	86.207	45.455	0.018		0.166412	0.175716	0.0526119
	objA2_objB5	94.828	98.214	48.246	0.01		0.175716	0.172055	0.0287546
	objA3_objB1	80.645	96.154	43.86	0.033		0.181069	0.166412	0.0949693
	objA4_objB8	98.413	84.932	45.588	0.011		0.182818	0.196254	0.0290182
	objA5_objB2	96.491	94.828	47.826	0.008		0.173895	0.175716	0.0228826
	objA6_objB3	98.113	83.871	45.217	0.024		0.167366	0.181069	0.0688795
	objA7_objB22	100	57.554	36.53	0.003		0.205755	0.271163	0.00629038
	objA8_objB6	60.714	100	37.778	0.014		0.2111	0.164488	0.0372748
	objA9_objB10	80.46	100	44.586	0.021		0.214837	0.192156	0.0515979
	objA10_objB4	71.429	100	41.667	0.009		0.227782	0.192156	0.0214317
	objA11_objB11	85.366	100	46.053	0.012		0.208063	0.192156	0.0299836
	objA12_objB23	96.117	74.436	41.949	0.055		0.233305	0.265229	0.110324
	objA13_objB17	100	93.684	48.37	0.006		0.217048	0.224261	0.0135959
	objA14_objB14	69.912	100	41.146	0.011		0.244627	0.204202	0.0245082
	objA15_objB18	94.175	94.175	47.087	0.02		0.233305	0.233305	0.0428624
	objA16_objB13	90.741	94.231	46.226	0.023		0.239365	0.234665	0.0485201
	objA17_objB9	62.931	100	38.624	0.008		0.247858	0.196254	0.0180135
	objA18_objB16	93.617	98.876	48.087	0.01		0.222837	0.217048	0.0227332
	objA19_objB19	84.962	88.281	43.295	0.055		0.265229	0.260384	0.10464
	objA20_objB15	65.68	100	39.643	0.018		0.299074	0.242667	0.0332262
	objA21_objB21	86.928	100	46.503	0.01		0.284902	0.265229	0.0181775
	objA22_objB12	84.559	97.458	45.276	0.03		0.268213	0.249777	0.0579162
	objA23_objB20	68.5	100	40.653	0.019		0.325572	0.269397	0.0319344
5	objA1_objB9	94.34	80.645	43.478	0.031		0.167366	0.181069	0.0889694
	objA2_objB17	100	60.227	37.589	0.028		0.167366	0.215577	0.0731181
	objA3_objB11	100	83.333	45.455	0.021		0.185412	0.203421	0.0540078
	objA4_objB12	100	67.901	40.441	0.017		0.171127	0.207296	0.0449232
	objA5_objB20	100	76.667	43.396	0.024		0.191326	0.21851	0.0585601
	objA6_objB23	100	58.261	36.813	0.036		0.188814	0.246571	0.0826855
	objA7_objB8	95.238	80	43.478	0.034		0.182818	0.199471	0.0889378
	objA8_objB6	59.804	100	37.423	0.019		0.232621	0.180188	0.0460261
	objA9_objB7	87.179	100	46.575	0.018		0.203421	0.189655	0.0457926
	objA10_objB4	83.824	81.429	41.304	0.049		0.189655	0.192156	0.128336
	objA11_objB2	73.846	90.566	40.678	0.049		0.185412	0.167366	0.138898
	objA12_objB1	71.429	100	41.667	0.024		0.201851	0.171127	0.064347
	objA13_objB3	82.5	100	45.205	0.008		0.205755	0.187121	0.0203627
	objA14_objB10	93.939	92.079	46.5	0.029		0.229175	0.231249	0.0629854
	objA15_objB18	94.186	92.045	46.552	0.014		0.21335	0.215577	0.0326396
	objA16_objB16	78.472	96.581	43.295	0.05		0.276395	0.249139	0.0951412
	objA17_objB13	74.684	100	42.754	0.002		0.289336	0.249777	0.00370979
	objA18_objB19	95.935	96.721	48.163	0.015		0.255448	0.254199	0.0294322
	objA19_objB5	57.5	100	36.508	0.047		0.252313	0.191326	0.105942
	objA20_objB15	59.896	100	37.459	0.025		0.319154	0.246571	0.0441911
	objA21_objB14	77.612	100	43.697	0.009		0.266427	0.234665	0.0179608
	objA22_objB22	71.93	100	41.837	0.004		0.301195	0.255448	0.00718594
	objA23_objB21	65.363	100	39.527	0.009		0.307988	0.249139	0.0161543
	objA24_objB24	77.542	100	43.675	0.003		0.353689	0.311584	0.00450943
	objA25_objB25	57.508	100	36.511	0.026		0.407234	0.309019	0.0363

## Sheet: yKX296 individuals
	Label	Volume (unit)	Volume (pixel)	Mean	SurfaceArea	surfaceArea (pxl)	Min	Max	Std Deviation	X	Y	Z	Xmass	Ymass	Zmass	Feret	integrated Density	meanRadius (um)
1	ObjA-1	0.083	50	10315.1	1.472	132	5603	16991	3386.93	267.02	625.08	0	267.135	625.026	0	0.329	515757	0.162541
	ObjA-2	0.093	56	8941.48	1.573	146	5818	12865	2111.14	377.375	339.982	0	377.367	339.978	0	0.349	500723	0.172055
	ObjA-3	0.085	51	9621.98	1.475	134	6258	14021	2295.49	950.078	604.02	0	950.109	603.992	0	0.365	490721	0.164488
	ObjA-4	0.118	71	9222.38	1.787	180	5815	14333	2505.83	78.437	699.873	0	78.409	699.795	0	0.376	654789	0.193805
	ObjA-5	0.102	61	10962.8	1.672	158	7035	15795	2641.23	240	57.279	0	239.963	57.346	0	0.349	668733	0.180188
	ObjA-6	0.102	61	11213.3	1.672	158	6532	17104	3141.28	776.557	396.459	0	776.599	396.441	0	0.387	684013	0.180188
	ObjA-7	0.123	74	11136.2	1.797	186	5632	18367	3723.7	598.068	896.608	0	598.075	896.586	0	0.387	824081	0.197869
	ObjA-8	0.105	63	12207.3	1.678	162	6609	19523	3837.33	801.349	841.397	0	801.382	841.362	0	0.402	769059	0.182818
	ObjA-9	0.12	72	11289.9	1.79	182	5630	18358	3765.68	20.139	232.014	0	20.187	231.988	0	0.387	812873	0.195441
	ObjA-10	0.141	85	13409.1	1.996	212	5664	24036	5323.74	648.106	133.659	0	648.043	133.738	0	0.441	1139777	0.211853
	ObjA-11	0.195	117	11052.6	2.511	286	5610	17170	3496.71	930.641	778.94	0	930.556	778.949	0	0.549	1293152	0.249139
	ObjA-12	0.165	99	13244	2.206	244	5990	22985	5140.39	471.182	993.949	0	471.218	994.015	0	0.505	1311157	0.229175
	ObjA-13	0.195	117	12794.7	2.266	280	6081	21848	4755.88	143.983	67.205	0	144.03	67.423	0	0.498	1496978	0.249139
	ObjA-14	0.25	150	12144.4	2.865	358	6050	20513	4150.49	303.5	443.32	0	303.614	443.348	0	0.577	1821667	0.282095
	ObjA-15	0.23	138	15521	2.662	330	7215	27255	6117.1	529.652	34.319	0	529.307	34.222	0	0.537	2141901	0.270576
	ObjA-16	0.383	230	14234.3	3.54	528	5760	26271	5874.16	292.43	949.413	0	292.896	949.238	0	0.762	3273879	0.34916
	ObjB-1	0.09	54	13207.9	1.567	142	6164	23057	5063.77	374.148	342.407	0	374.174	342.486	0	0.349	713224	0.169257
	ObjB-2	0.088	53	11687.7	1.563	140	6156	19754	4052.25	949.679	606.509	0	949.704	606.568	0	0.336	619446	0.167366
	ObjB-3	0.097	58	14981.8	1.58	150	6528	26425	5890.03	264.5	624.862	0	264.451	624.706	0	0.336	868943	0.175716
	ObjB-4	0.092	55	13486.5	1.57	144	8266	20453	3760.81	300.255	438.709	0	300.278	438.681	0	0.349	741755	0.171127
	ObjB-5	0.103	62	15662.3	1.675	160	7768	28479	6323.72	644.548	129.871	0	644.646	129.92	0	0.376	971064	0.181069
	ObjB-6	0.116	70	14563.4	1.783	178	6222	26341	6014.81	777.371	399.014	0	777.432	399.045	0	0.385	1019435	0.192156
	ObjB-7	0.123	74	12687.9	1.878	188	6082	22354	4817.43	23.203	229.932	0	23.264	229.911	0	0.416	938906	0.197869
	ObjB-8	0.115	69	14811.2	1.698	174	6148	26341	6155.85	467.652	995.551	0	467.667	995.616	0	0.42	1021971	0.191326
	ObjB-9	0.12	72	15926.5	1.79	182	6168	29485	7005.25	798.958	843.389	0	799.002	843.317	0	0.408	1146705	0.195441
	ObjB-10	0.123	74	14521.7	1.878	188	6151	25664	5816.56	241.581	58.365	0	241.586	58.424	0	0.402	1074606	0.197869
	ObjB-11	0.141	85	13232.6	1.996	212	6381	22981	4942.72	77.929	703.553	0	77.941	703.549	0	0.439	1124772	0.211853
	ObjB-12	0.125	75	16128.9	1.881	190	6087	29731	7337.68	144.427	61.707	0	144.44	61.67	0	0.408	1209669	0.199471
	ObjB-13	0.143	86	14949.3	2	214	6489	25295	5714.47	598.86	897.36	0	598.887	897.343	0	0.42	1285642	0.21335
	ObjB-14	0.188	113	17180.9	2.334	274	6635	26723	6210.85	934.558	773.434	0	934.538	773.397	0	0.549	1941442	0.244627
	ObjB-15	0.211	127	16579.6	2.544	306	6063	28758	7106.07	531.906	40.024	0	531.945	40.022	0	0.537	2105609	0.259159
	ObjB-16	0.286	172	18847	3.102	406	5914	28922	7718.01	287.267	949.244	0	287.244	949.219	0	0.617	3241687	0.301723
2	ObjA-1	0.09	54	7813.46	1.567	142	5410	11219	1779.2	449.352	479.907	0	449.33	479.895	0	0.329	421927	0.169257
	ObjA-2	0.088	53	9881.17	1.563	140	5633	16030	3152.98	562.547	835.208	0	562.569	835.185	0	0.336	523702	0.167366
	ObjA-3	0.093	56	11317.8	1.573	146	5687	18664	3828.31	675.643	769.768	0	675.699	769.69	0	0.349	633794	0.172055
	ObjA-4	0.098	59	9291.68	1.665	154	5681	14207	2522.8	567.576	188.305	0	567.567	188.333	0	0.376	548209	0.176619
	ObjA-5	0.09	54	9007.85	1.567	142	6844	11755	1450.13	820.574	726.778	0	820.529	726.857	0	0.351	486424	0.169257
	ObjA-6	0.108	65	9669.54	1.685	166	6085	14148	2437.15	217.769	593.815	0	217.739	593.752	0	0.387	628520	0.185412
	ObjA-7	0.113	68	10135.6	1.777	174	5778	16002	3046.65	795.662	886.662	0	795.673	886.676	0	0.387	689218	0.189655
	ObjA-8	0.105	63	9508.79	1.678	162	6878	12697	1644.57	716.841	120.27	0	716.877	120.241	0	0.402	599054	0.182818
	ObjA-9	0.128	77	11010.7	1.888	194	5597	18561	3866.43	195.805	100.338	0	195.734	100.353	0	0.426	847827	0.201851
	ObjA-10	0.13	78	10826.3	1.891	196	5924	17967	3632.56	566.615	250.487	0	566.615	250.484	0	0.404	844454	0.203421
	ObjA-11	0.126	76	12008	1.966	194	5550	20250	4369.34	247.632	425.618	0	247.659	425.624	0	0.416	912610	0.200267
	ObjA-12	0.123	74	11792.6	1.878	188	6065	19887	4169.7	257.122	543.446	0	257.202	543.408	0	0.41	872654	0.197869
	ObjA-13	0.226	136	16655.4	2.574	324	6573	27629	6465.81	692.471	530.493	0	692.549	530.532	0	0.568	2265138	0.268213
	ObjB-1	0.09	54	14028.7	1.567	142	5820	25602	5770.11	565	833.5	0	565.043	833.567	0	0.329	757548	0.169257
	ObjB-2	0.087	52	13999.4	1.479	136	6114	25039	5686.07	250.981	427.673	0	251.017	427.59	0	0.349	727968	0.166412
	ObjB-3	0.092	55	10434.1	1.57	144	5986	15745	2895.05	449.109	481.764	0	449.123	481.821	0	0.336	573874	0.171127
	ObjB-4	0.087	52	12420.1	1.479	136	6598	19940	4074.38	821.75	724.615	0	821.758	724.565	0	0.329	645846	0.166412
	ObjB-5	0.087	52	14043.9	1.56	138	5933	24911	5439.78	792.096	890.269	0	792.012	890.326	0	0.349	730283	0.166412
	ObjB-6	0.105	63	13573.7	1.678	162	6440	23859	5188.86	256.698	542.444	0	256.784	542.372	0	0.376	855141	0.182818
	ObjB-7	0.11	66	13909	1.688	168	5929	25200	5704.64	566.061	246.152	0	566.065	246.174	0	0.349	917997	0.187121
	ObjB-8	0.11	66	15553.1	1.77	170	6216	29318	6788.03	673.197	773.061	0	673.199	772.977	0	0.387	1026503	0.187121
	ObjB-9	0.12	72	13769	1.79	182	6264	24931	5564.23	570.931	190.389	0	570.978	190.319	0	0.402	991369	0.195441
	ObjB-10	0.118	71	14388.9	1.787	180	6431	25675	5816.62	216.324	597.803	0	216.273	597.855	0	0.376	1021615	0.193805
	ObjB-11	0.173	104	11860.5	2.223	254	6381	21085	4183.77	711.596	126.712	0	711.746	126.694	0	0.477	1233492	0.234665
	ObjB-12	0.158	95	14937.9	2.111	234	6271	25748	5875.33	191.611	99.316	0	191.562	99.288	0	0.477	1419100	0.224261
	ObjB-13	0.17	102	17773.9	2.216	250	6249	29450	7323.17	690.108	525.529	0	690.061	525.506	0	0.491	1812933	0.232621
3	ObjA-1	0.09	54	9410.24	1.567	142	5517	14664	2690.22	791.093	889.093	0	791.08	889.009	0	0.365	508153	0.169257
	ObjA-2	0.087	52	9436.23	1.479	136	6285	13236	2125.42	582.288	32.5	0	582.235	32.491	0	0.376	490684	0.166412
	ObjA-3	0.095	57	10807.3	1.577	148	5894	17766	3552.5	653.649	528.07	0	653.666	528.091	0	0.349	616015	0.173895
	ObjA-4	0.093	56	12250.1	1.573	146	6376	20651	4278.09	74.571	586.125	0	74.572	586.153	0	0.349	686008	0.172055
	ObjA-5	0.107	64	12679.3	1.682	164	5994	22125	4925.17	431.531	727.609	0	431.537	727.654	0	0.387	811473	0.184551
	ObjA-6	0.146	88	12507.8	2.088	220	5559	22595	5070.92	858.602	744.443	0	858.527	744.453	0	0.456	1100688	0.215577
	ObjA-7	0.156	94	11481.7	2.108	232	6092	19044	3806.35	799.457	285.436	0	799.558	285.413	0	0.465	1079279	0.222837
	ObjA-8	0.196	118	10900.2	2.432	286	6116	17730	3366.22	613.271	760.398	0	613.493	760.357	0	0.516	1286227	0.249777
	ObjA-9	0.143	86	14238.8	2	214	6459	25318	5691.82	964.907	679.802	0	964.902	679.858	0	0.426	1224535	0.21335
	ObjA-10	0.191	115	11716.9	2.341	278	5716	19752	4180.86	705.017	468.557	0	704.842	468.528	0	0.522	1347448	0.246571
	ObjA-11	0.191	115	12445.3	2.423	280	6184	20819	4408.94	193.2	506.617	0	193.123	506.559	0	0.537	1431206	0.246571
	ObjA-12	0.178	107	14936.3	2.233	260	6134	26167	5909.22	966.299	824.869	0	966.283	824.804	0	0.465	1598184	0.238032
	ObjA-13	0.238	143	13157.4	2.842	344	5772	22104	4994.29	337.685	664.301	0	337.789	664.45	0	0.58	1881510	0.275241
	ObjA-14	0.19	114	15600	2.256	274	6265	27236	6224.28	717.877	674.246	0	717.719	674.173	0	0.498	1778400	0.245925
	ObjA-15	0.266	160	15158.8	2.98	380	6226	26264	5879.07	68.263	921.569	0	68.54	921.691	0	0.621	2425402	0.290982
	ObjA-16	0.235	141	16007.4	2.672	336	6429	26556	6209.34	166.348	699.525	0	166.293	699.624	0	0.594	2257038	0.273501
	ObjA-17	0.281	169	17486.5	2.847	394	7215	27750	6312.53	271.391	900.698	0	271.585	900.524	0	0.623	2955222	0.299074
	ObjB-1	0.095	57	13555.8	1.577	148	6145	24188	5428.11	964.386	683.351	0	964.431	683.375	0	0.349	772683	0.173895
	ObjB-2	0.093	56	15085.2	1.573	146	6064	27887	6461.23	427.339	727.607	0	427.361	727.682	0	0.387	844774	0.172055
	ObjB-3	0.09	54	12980	1.567	142	6571	21710	4546.9	73.389	584.759	0	73.295	584.727	0	0.349	700920	0.169257
	ObjB-4	0.11	66	13715.4	1.77	170	6217	24530	5471.59	582.727	29.409	0	582.673	29.349	0	0.387	905215	0.187121
	ObjB-5	0.11	66	14680.8	1.77	170	6106	26023	6117.77	794.318	886.848	0	794.384	886.862	0	0.402	968934	0.187121
	ObjB-6	0.112	67	15320.7	1.773	172	6352	27004	6214.52	656.985	528.582	0	657.104	528.547	0	0.451	1026486	0.188814
	ObjB-7	0.12	72	14747.4	1.871	184	6026	26029	6219.28	859.236	740.486	0	859.282	740.473	0	0.426	1061811	0.195441
	ObjB-8	0.125	75	15764.4	1.881	190	6501	29101	6914.85	966.227	829.933	0	966.188	829.924	0	0.426	1182330	0.199471
	ObjB-9	0.112	67	16892	1.692	170	6915	29667	6835.93	720.03	674.791	0	720.077	674.832	0	0.365	1131762	0.188814
	ObjB-10	0.123	74	16111.9	1.878	188	6381	27321	6256.95	198.311	506.203	0	198.306	506.291	0	0.456	1192277	0.197869
	ObjB-11	0.18	108	14123.5	2.236	262	6464	23728	5110.87	610.815	760.269	0	610.946	760.173	0	0.493	1525334	0.239365
	ObjB-12	0.151	91	16910.4	2.016	224	6025	29629	7076.47	337.56	658.176	0	337.635	658.112	0	0.441	1538850	0.219237
	ObjB-13	0.153	92	15895.2	2.101	228	6632	26835	6306.13	793.989	285.185	0	794.097	285.057	0	0.476	1462359	0.220684
	ObjB-14	0.185	111	15427.2	2.246	268	5958	27438	6559.6	710.405	469.955	0	710.391	469.897	0	0.516	1712414	0.242667
	ObjB-15	0.198	119	18118.4	2.436	288	6019	28641	7386.5	64.672	923.765	0	64.724	923.647	0	0.516	2156090	0.251049
	ObjB-16	0.273	164	18446	2.912	386	6346	27698	7036.99	167.683	693.177	0	167.692	693.209	0	0.617	3025136	0.294786
	ObjB-17	0.281	169	18235.7	3.01	398	5958	28243	7440.66	268.964	903.675	0	269.119	903.727	0	0.612	3081826	0.299074
4	ObjA-1	0.09	54	9247.33	1.567	142	5736	14025	2497.99	716.315	644.037	0	716.336	644.023	0	0.365	499356	0.169257
	ObjA-2	0.102	61	9267.77	1.672	158	6029	13117	2077.04	77.574	922.459	0	77.571	922.468	0	0.408	565334	0.180188
	ObjA-3	0.135	81	9798.43	1.983	204	5580	16016	3023.76	404.148	308.815	0	404.16	308.763	0	0.477	793673	0.207296
	ObjA-4	0.153	92	11366.4	2.101	228	5833	19056	3916.26	793.609	64.891	0	793.596	64.922	0	0.465	1045709	0.220684
	ObjA-5	0.143	86	12063.6	2	214	5822	20254	4312.2	956.093	448.081	0	956.116	448.107	0	0.426	1037466	0.21335
	ObjA-6	0.183	110	11598.1	2.324	268	6119	19354	3694.3	768.109	701.418	0	768.201	701.291	0	0.505	1275792	0.241352
	ObjA-7	0.168	101	13281.5	2.213	248	6239	22147	4795.94	239.802	398.257	0	239.79	398.22	0	0.477	1341433	0.231249
	ObjA-8	0.16	96	13387.2	2.114	236	5936	22522	4934.31	706.083	941.25	0	706.132	941.287	0	0.441	1285167	0.225676
	ObjA-9	0.168	101	14060.1	2.131	246	5873	24209	5400.25	764.535	480.396	0	764.514	480.43	0	0.493	1420070	0.231249
	ObjA-10	0.186	112	13935.4	2.331	272	5940	24313	5449.5	235.67	603.393	0	235.829	603.425	0	0.511	1560768	0.243322
	ObjA-11	0.213	128	13709.1	2.466	306	6332	22581	4867.72	661.602	328.75	0	661.569	328.879	0	0.544	1754765	0.260384
	ObjA-12	0.243	146	14055.8	2.77	348	6661	22872	4842	115.514	828.171	0	115.46	828.304	0	0.555	2052153	0.278117
	ObjA-13	0.278	167	14807.5	3.004	394	5640	25535	6077.65	419.024	68.647	0	418.87	68.552	0	0.623	2472851	0.297473
	ObjB-1	0.085	51	12921.9	1.475	134	5819	22831	5014.73	714.765	641.529	0	714.798	641.521	0	0.311	659015	0.164488
	ObjB-2	0.088	53	11350.5	1.482	138	6079	19243	3943.13	401.019	310.151	0	400.973	310.116	0	0.351	601579	0.167366
	ObjB-3	0.103	62	13482.6	1.675	160	6201	23122	5022.48	80.065	926.177	0	80.151	926.236	0	0.349	835924	0.181069
	ObjB-4	0.113	68	14072.3	1.777	174	6256	25106	5753.95	954.5	445.029	0	954.497	444.986	0	0.387	956915	0.189655
	ObjB-5	0.113	68	13544.1	1.777	174	6468	23689	4948.33	767.5	705.735	0	767.538	705.617	0	0.426	921000	0.189655
	ObjB-6	0.1	60	14801.2	1.587	154	7344	24730	5168	239.7	401.8	0	239.714	401.744	0	0.365	888072	0.178412
	ObjB-7	0.133	80	13169.1	1.898	200	5985	24316	5574.09	761.788	482.238	0	761.894	482.06	0	0.41	1053531	0.205755
	ObjB-8	0.126	76	13744.6	1.966	194	6123	24204	5354.03	798.171	63.013	0	798.199	62.96	0	0.416	1044586	0.200267
	ObjB-9	0.115	69	14973.3	1.78	176	6901	25834	5758.34	704.043	938.652	0	704.097	938.659	0	0.376	1033161	0.191326
	ObjB-10	0.163	98	16544.7	2.121	240	6182	29098	7081.62	232.194	601.949	0	232.213	601.98	0	0.456	1621382	0.227782
	ObjB-11	0.173	104	17391.8	2.223	254	6805	28160	6708.51	662.163	325.788	0	662.257	325.777	0	0.465	1808742	0.234665
	ObjB-12	0.206	124	18176.6	2.534	300	7469	28498	6650.7	421.242	72.895	0	421.311	72.905	0	0.516	2253902	0.25607
	ObjB-13	0.213	128	17111.5	2.547	308	6257	27817	7035.19	117.469	825.672	0	117.562	825.516	0	0.555	2190275	0.260384
5	ObjA-1	0.09	54	8340.72	1.567	142	5605	11539	1729.55	440.963	642.704	0	440.929	642.719	0	0.336	450399	0.169257
	ObjA-2	0.087	52	9388.5	1.479	136	6276	13006	1991.76	372.019	410.077	0	372.033	410.109	0	0.365	488202	0.166412
	ObjA-3	0.092	55	11440	1.652	146	6374	18925	3747.77	127	23.709	0	126.974	23.784	0	0.329	629202	0.171127
	ObjA-4	0.113	68	10648.6	1.695	172	5604	18171	3652.56	585.059	411.912	0	585.054	411.888	0	0.408	724103	0.189655
	ObjA-5	0.107	64	13459.2	1.682	164	6667	22326	4507.33	237.266	6.125	0	237.237	6.101	0	0.349	861387	0.184551
	ObjA-6	0.133	80	12097.5	1.898	200	6188	21012	4289.09	549.175	732.175	0	549.12	732.181	0	0.416	967800	0.205755
	ObjA-7	0.126	76	11786	1.885	192	7117	17238	3073.29	296.474	393.395	0	296.468	393.35	0	0.387	895738	0.200267
	ObjA-8	0.121	73	12750.8	1.793	184	7284	20111	3693.48	696.082	151.164	0	695.971	151.101	0	0.408	930810	0.196254
	ObjA-9	0.163	98	12154.1	2.203	242	5577	20866	4480.68	88.796	946.102	0	88.861	946.084	0	0.476	1191099	0.227782
	ObjA-10	0.15	90	13720.8	2.013	222	6103	24679	5452.76	669.5	536.944	0	669.398	536.936	0	0.456	1234870	0.21851
	ObjA-11	0.145	87	14401	2.085	218	5770	26637	6200.5	439.345	147.885	0	439.314	147.901	0	0.456	1252885	0.214837
	ObjA-12	0.211	127	12677.9	2.462	304	5922	21608	4657.55	630.394	279.252	0	630.558	279.365	0	0.516	1610090	0.259159
	ObjA-13	0.18	108	14116.2	2.236	262	5592	25103	5710.34	132.278	829.731	0	132.273	829.752	0	0.477	1524545	0.239365
	ObjA-14	0.213	128	12766.5	2.466	306	5670	22435	5135.33	949.102	449.531	0	949.125	449.532	0	0.519	1634110	0.260384
	ObjA-15	0.2	120	16100.5	2.521	292	5707	28695	7008.99	216.85	738.917	0	216.949	738.874	0	0.555	1932062	0.252313
	ObjA-16	0.24	144	15289.6	2.682	342	5617	27374	6540.26	54.847	247.604	0	54.986	247.646	0	0.568	2201700	0.276395
	ObjA-17	0.291	175	15190.9	2.949	408	6723	24139	5221.53	197.211	115.537	0	197.352	115.397	0	0.623	2658416	0.304349
	ObjB-1	0.083	50	10235.2	1.472	132	5906	15810	3035.78	441.56	647.5	0	441.511	647.465	0	0.311	511760	0.162541
	ObjB-2	0.085	51	12191.6	1.557	136	6342	21313	4545.45	670.804	538.02	0	670.757	537.959	0	0.329	621771	0.164488
	ObjB-3	0.088	53	11124.3	1.563	140	6133	17952	3592.99	553	732.415	0	552.961	732.426	0	0.369	589589	0.167366
	ObjB-4	0.083	50	12480.4	1.553	134	6460	20527	4296.9	375.7	413.32	0	375.634	413.257	0	0.336	624021	0.162541
	ObjB-5	0.133	80	12856.9	2.551	216	6894	23745	4371.24	444.863	149.363	0	444.674	149.38	0	0.505	1028548	0.205755
	ObjB-6	0.087	52	14314.6	1.479	136	7154	23527	4862.84	240.115	9.173	0	240.175	9.119	0	0.365	744357	0.166412
	ObjB-7	0.085	51	13903.4	1.475	134	7353	21947	4306.24	126.235	20.49	0	126.293	20.526	0	0.349	709073	0.164488
	ObjB-8	0.116	70	14310.2	1.783	178	5962	28022	6567.06	697.514	148.9	0	697.591	148.718	0	0.376	1001712	0.192156
	ObjB-9	0.116	70	13739.1	1.783	178	6116	23733	5312.64	295.771	394.143	0	295.725	394.185	0	0.376	961735	0.192156
	ObjB-10	0.141	85	14134.1	2.078	214	5910	26104	5938.98	83.624	942.353	0	83.753	942.373	0	0.465	1201400	0.211853
	ObjB-11	0.121	73	16044.8	1.793	184	6855	27481	6101.77	585.438	408.863	0	585.468	408.785	0	0.387	1171274	0.196254
	ObjB-12	0.138	83	17639.1	1.99	208	6423	31328	7645.94	50.084	251.747	0	50.125	251.717	0	0.441	1464042	0.209587
	ObjB-13	0.19	114	16974.1	2.338	276	6365	27326	6572.5	128.518	833.149	0	128.408	833.139	0	0.498	1935043	0.245925
	ObjB-14	0.195	117	16657	2.348	282	5987	26965	6868.93	625.667	275.299	0	625.764	275.313	0	0.498	1948873	0.249139
	ObjB-15	0.18	108	18360.1	2.318	264	6370	29875	7651.82	212.398	737.278	0	212.393	737.276	0	0.505	1982893	0.239365
	ObjB-16	0.203	122	16961.1	2.446	294	6499	26694	6357.89	947.951	456.811	0	947.988	456.907	0	0.511	2069256	0.254199
	ObjB-17	0.305	183	18110.1	3.138	428	5978	27921	7308.23	194.727	116.197	0	194.767	116.035	0	0.633	3314151	0.311584
6	ObjA-1	0.088	53	9166.09	1.563	140	5876	13618	2397.61	763.83	282.547	0	763.825	282.529	0	0.329	485803	0.167366
	ObjA-2	0.088	53	9326.64	1.482	138	6027	13724	2331.59	268.679	875.642	0	268.67	875.635	0	0.329	494312	0.167366
	ObjA-3	0.098	59	11345.3	1.665	154	5681	19173	3981.22	152.983	14.254	0	152.965	14.244	0	0.336	669370	0.176619
	ObjA-4	0.093	56	10355.6	1.573	146	6261	15471	2707.83	191.839	801.75	0	191.916	801.749	0	0.336	579914	0.172055
	ObjA-5	0.108	65	11566.5	1.685	166	5952	19671	4063.53	890.8	539.154	0	890.74	539.178	0	0.365	751823	0.185412
	ObjA-6	0.118	71	10900.4	1.787	180	6010	18466	3623.08	538.676	51.944	0	538.759	51.978	0	0.416	773926	0.193805
	ObjA-7	0.118	71	11366.7	1.705	178	5803	18743	3840.39	220.197	331.986	0	220.219	332.016	0	0.385	807039	0.193805
	ObjA-8	0.13	78	12552.9	1.891	196	5665	23241	5270.27	639.615	951.308	0	639.651	951.284	0	0.408	979128	0.203421
	ObjA-9	0.133	80	11769.2	1.898	200	6599	18783	3722.55	491.312	530.812	0	491.35	530.855	0	0.402	941540	0.205755
	ObjA-10	0.145	87	11366.6	2.085	218	5680	19462	4045.43	841.621	882.264	0	841.497	882.19	0	0.465	988898	0.214837
	ObjA-11	0.145	87	12784.1	2.085	218	6293	21726	4552.84	351.069	437.667	0	350.974	437.773	0	0.434	1112213	0.214837
	ObjA-12	0.173	104	11634.6	2.223	254	6033	18390	3583.28	517.875	810.26	0	517.85	810.409	0	0.476	1210003	0.234665
	ObjA-13	0.183	110	12605.5	2.243	266	5517	22245	4967.35	777.582	470.864	0	777.551	470.956	0	0.476	1386608	0.241352
	ObjA-14	0.211	127	12516	2.626	308	6114	21316	4436.45	166.976	972.787	0	166.995	972.98	0	0.573	1589527	0.259159
	ObjB-1	0.085	51	11167.9	1.475	134	5860	18649	3938.22	188.529	797.765	0	188.569	797.684	0	0.329	569561	0.164488
	ObjB-2	0.087	52	13998.3	1.479	136	6026	24572	5425.51	351.115	433.212	0	351.14	433.199	0	0.336	727913	0.166412
	ObjB-3	0.102	61	11622.6	1.672	158	6037	19843	4080.25	763.607	277.918	0	763.542	277.928	0	0.369	708981	0.180188
	ObjB-4	0.095	57	11935.5	1.577	148	5983	20044	4241.09	776.965	465.509	0	776.918	465.532	0	0.329	680321	0.173895
	ObjB-5	0.095	57	13130.5	1.577	148	6295	23561	5278.39	151.07	17.474	0	151.083	17.464	0	0.336	748436	0.173895
	ObjB-6	0.102	61	14055.8	1.672	158	6124	24745	5639.32	634.574	952.705	0	634.599	952.626	0	0.376	857405	0.180188
	ObjB-7	0.105	63	12599.6	1.678	162	6210	20667	4358.62	265.19	875.603	0	265.134	875.579	0	0.376	793773	0.182818
	ObjB-8	0.102	61	13871.3	1.672	158	6450	23656	5196.53	485.607	529.82	0	485.577	529.849	0	0.376	846150	0.180188
	ObjB-9	0.125	75	12680.1	1.881	190	6107	24156	5210.72	533.653	51.44	0	533.774	51.377	0	0.408	951004	0.199471
	ObjB-10	0.121	73	14432.3	1.875	186	6255	24974	5677.55	892.658	536.74	0	892.706	536.62	0	0.439	1053558	0.196254
	ObjB-11	0.12	72	15170.8	1.79	182	6638	26601	6001.17	844.403	881.639	0	844.432	881.584	0	0.426	1092301	0.195441
	ObjB-12	0.131	79	14554.6	1.895	198	6514	25655	5696.31	219.646	329.468	0	219.643	329.343	0	0.387	1149813	0.204202
	ObjB-13	0.148	89	14935	2.091	222	6199	25363	5770.28	514.539	807.708	0	514.52	807.698	0	0.456	1329219	0.217048
	ObjB-14	0.183	110	15861.4	2.243	266	6041	25576	6056.14	164.527	967.855	0	164.549	967.859	0	0.493	1744752	0.241352
7	ObjA-1	0.083	50	10802.9	1.472	132	6032	17616	3465.03	522.24	226.76	0	522.244	226.814	0	0.311	540143	0.162541
	ObjA-2	0.095	57	11647.5	1.658	150	5660	20128	4292.34	476.754	326.912	0	476.725	326.902	0	0.376	663905	0.173895
	ObjA-3	0.097	58	10406.2	1.662	152	5882	16717	3294.14	473.845	744.914	0	473.781	744.957	0	0.385	603557	0.175716
	ObjA-4	0.095	57	9186.02	1.658	150	5504	14080	2433.93	920.246	765.684	0	920.221	765.724	0	0.369	523603	0.173895
	ObjA-5	0.092	55	11427	1.57	144	6050	18353	3580.61	8.309	685.382	0	8.348	685.424	0	0.336	628483	0.171127
	ObjA-6	0.107	64	11979	1.682	164	5808	21027	4500.03	144.438	226.375	0	144.39	226.355	0	0.376	766654	0.184551
	ObjA-7	0.115	69	11988.8	1.78	176	5604	20689	4562.24	344.391	232.072	0	344.457	232.137	0	0.387	827229	0.191326
	ObjA-8	0.12	72	10886.2	1.79	182	5818	18044	3637.13	754.069	657.722	0	754.14	657.671	0	0.387	783803	0.195441
	ObjA-9	0.13	78	12045.2	1.891	196	5808	20649	4460.2	696.795	902.526	0	696.784	902.48	0	0.402	939529	0.203421
	ObjA-10	0.131	79	12031.2	1.895	198	5933	20155	4177.18	816.937	856.506	0	816.96	856.546	0	0.402	950464	0.204202
	ObjA-11	0.21	126	11028.8	2.459	302	6145	16540	3140.45	736.278	330.19	0	736.298	330.18	0	0.516	1389632	0.258544
	ObjA-12	0.183	110	14026.3	2.243	266	5551	25589	5891.72	663.973	727.1	0	664.028	727.078	0	0.511	1542894	0.241352
	ObjA-13	0.193	116	13647.1	2.426	282	5630	24979	5771.77	621.759	117.905	0	621.68	117.83	0	0.505	1583058	0.247858
	ObjA-14	0.178	107	15690.7	2.314	262	5927	28900	6813.71	401.206	112.953	0	401.206	113.058	0	0.505	1678902	0.238032
	ObjA-15	0.22	132	16174.2	2.561	316	5580	29428	7329.11	180.894	641.591	0	180.762	641.671	0	0.544	2134998	0.264628
	ObjA-16	0.263	158	15375.3	2.892	374	6473	25659	5826.55	268.38	946.544	0	268.555	946.504	0	0.584	2429305	0.289336
	ObjA-17	0.316	190	17369.8	3.162	442	5898	29698	7663.63	378.079	807.458	0	378.293	807.433	0	0.633	3300271	0.317153
	ObjB-1	0.085	51	11982.6	1.557	136	5805	19473	4096.24	758.392	656.824	0	758.42	656.744	0	0.369	611111	0.164488
	ObjB-2	0.087	52	14033.9	1.56	138	5969	25990	6048.73	518.5	228.058	0	518.489	228.228	0	0.349	729765	0.166412
	ObjB-3	0.087	52	13092.1	1.479	136	6572	22553	4773.45	341.385	228.846	0	341.375	228.943	0	0.351	680791	0.166412
	ObjB-4	0.1	60	14417.5	1.668	156	6296	26313	6123.12	4.567	687.55	0	4.502	687.597	0	0.387	865049	0.178412
	ObjB-5	0.1	60	11204.1	1.587	154	6043	17522	3399.3	920.8	767.05	0	920.867	766.947	0	0.408	672246	0.178412
	ObjB-6	0.102	61	14396.8	1.672	158	6075	26525	5950.62	140.098	224.148	0	140.027	224.102	0	0.42	878205	0.180188
	ObjB-7	0.115	69	13211.4	1.698	174	5970	23873	5211.77	697	903.101	0	696.993	903.059	0	0.408	911587	0.191326
	ObjB-8	0.107	64	15324.8	1.682	164	6671	27196	6201.72	814.984	861.188	0	815.004	861.158	0	0.351	980785	0.184551
	ObjB-9	0.112	67	16248.4	1.773	172	6224	28823	6805.78	475.358	746.403	0	475.348	746.488	0	0.376	1088645	0.188814
	ObjB-10	0.161	97	12468.5	2.199	240	6727	20125	4033	733.907	329.505	0	733.958	329.396	0	0.465	1209444	0.22638
	ObjB-11	0.128	77	17183.6	1.97	196	6539	30229	7160.49	479.26	326.649	0	479.272	326.682	0	0.451	1323136	0.201851
	ObjB-12	0.16	96	16611.4	2.114	236	6441	28813	7079.27	625.198	122.135	0	625.25	122.121	0	0.476	1594694	0.225676
	ObjB-13	0.166	100	16650.6	2.209	246	5908	28664	7184.73	396.77	108.87	0	396.719	108.854	0	0.476	1665064	0.229868
	ObjB-14	0.171	103	16825.9	2.219	252	6073	29493	7168.04	659.282	729.563	0	659.44	729.581	0	0.493	1733071	0.233305
	ObjB-15	0.156	94	18786.5	2.108	232	8275	29177	6714.58	185.372	641.319	0	185.406	641.237	0	0.465	1765930	0.222837
	ObjB-16	0.178	107	17613.1	2.233	260	6091	28963	7342.96	264.224	949.393	0	264.287	949.276	0	0.493	1884602	0.238032
	ObjB-17	0.28	168	18550.7	3.007	396	6012	29483	7796.65	371.804	806.143	0	371.83	806.253	0	0.602	3116524	0.298541
8	ObjA-1	0.088	53	10290.5	1.563	140	5652	16548	3180.97	761.038	95.566	0	761.084	95.579	0	0.369	545397	0.167366
	ObjA-2	0.09	54	9284.94	1.567	142	5833	14066	2414.07	521.13	133.352	0	521.161	133.262	0	0.329	501387	0.169257
	ObjA-3	0.093	56	11187.4	1.573	146	6044	18410	3675.69	862.286	257.107	0	862.238	257.075	0	0.365	626496	0.172055
	ObjA-4	0.098	59	10075.6	1.583	152	6241	14671	2436.55	193.102	818.678	0	193.17	818.62	0	0.402	594462	0.176619
	ObjA-5	0.11	66	11462.5	1.77	170	5990	18692	3713.29	631.545	9.788	0	631.516	9.76	0	0.402	756522	0.187121
	ObjA-6	0.151	91	11259	2.098	226	5922	17883	3481.95	664.626	254.725	0	664.697	254.743	0	0.511	1024568	0.219237
	ObjA-7	0.145	87	12872.8	2.003	216	5953	22707	4726.46	601.253	482.621	0	601.03	482.66	0	0.42	1119937	0.214837
	ObjA-8	0.203	122	11429	2.527	296	5585	19226	4018.17	350.508	605.705	0	350.458	605.862	0	0.555	1394335	0.254199
	ObjA-9	0.165	99	15022	2.288	246	6691	25557	5693.78	562.788	931.707	0	562.771	931.697	0	0.511	1487177	0.229175
	ObjA-10	0.163	98	15098.1	2.121	240	7158	24807	5288.94	679.388	919.48	0	679.379	919.514	0	0.465	1479611	0.227782
	ObjA-11	0.265	159	13666.3	2.895	376	6450	21963	4604.95	882.981	693.396	0	883.023	693.744	0	0.606	2172941	0.290434
	ObjA-12	0.273	164	16615.5	2.83	384	5960	28142	6765.13	943.463	447.579	0	943.664	447.646	0	0.588	2724946	0.294786
	ObjB-1	0.085	51	10735.8	1.557	136	6014	16691	3173.97	521.843	137.059	0	521.909	137.013	0	0.365	547526	0.164488
	ObjB-2	0.085	51	13840.8	1.557	136	6330	25450	5693.45	190.784	819.745	0	190.775	819.653	0	0.336	705880	0.164488
	ObjB-3	0.087	52	14373.7	1.56	138	7358	24239	5001.24	763.25	95.519	0	763.354	95.506	0	0.349	747433	0.166412
	ObjB-4	0.107	64	13638.5	1.682	164	6166	24182	5495.54	632.562	9.5	0	632.639	9.452	0	0.376	872866	0.184551
	ObjB-5	0.12	72	15309	1.871	184	6164	26178	6053.83	676.75	914.292	0	676.781	914.331	0	0.387	1102250	0.195441
	ObjB-6	0.131	79	15768.2	1.895	198	5907	29013	7065.47	864.62	257.557	0	864.754	257.571	0	0.42	1245690	0.204202
	ObjB-7	0.133	80	15920.1	1.98	202	6094	29039	7143.09	564.6	927.913	0	564.529	927.898	0	0.441	1273607	0.205755
	ObjB-8	0.146	88	15416.2	2.006	218	6438	29318	6721.11	658.511	253.909	0	658.625	253.805	0	0.439	1356629	0.215577
	ObjB-9	0.128	77	15961.3	1.97	196	6931	26608	5938.25	602.429	484.948	0	602.461	485.039	0	0.416	1229022	0.201851
	ObjB-10	0.176	106	16577.5	2.229	258	6216	27432	6754.4	939.142	447.368	0	939.103	447.317	0	0.493	1757220	0.236691
	ObjB-11	0.185	111	16455.9	2.328	270	7459	25555	5809.97	352.45	601.514	0	352.498	601.56	0	0.519	1826603	0.242667
	ObjB-12	0.25	150	18249.3	2.702	354	5920	27367	7015.52	881.74	691.14	0	881.809	691.128	0	0.567	2737393	0.282095

## Sheet: yKX296 pairs
	Label	ColocFromAvolume	ColocFromBvolume	ColocFromABvolume	Dist CenterA-CenterB		ObjA radius	ObjB radius	Normalized distance
1	objA1_objB3	62	53.448	28.704	0.103		0.162541	0.175716	0.304502
	objA2_objB1	37.5	38.889	19.091	0.165		0.172055	0.169257	0.483429
	objA3_objB2	62.745	60.377	30.769	0.103		0.164488	0.167366	0.310378
	objA4_objB11	56.338	47.059	25.641	0.152		0.193805	0.211853	0.374699
	objA5_objB10	78.689	64.865	35.556	0.078		0.180188	0.197869	0.206318
	objA6_objB6	65.574	57.143	30.534	0.109		0.180188	0.192156	0.29274
	objA7_objB13	91.892	79.07	42.5	0.045		0.197869	0.21335	0.109431
	objA8_objB9	57.143	50	26.667	0.127		0.182818	0.195441	0.335748
	objA9_objB7	51.389	50	25.342	0.151		0.195441	0.197869	0.383921
	objA10_objB5	23.529	32.258	13.605	0.212		0.211853	0.181069	0.539548
	objA11_objB14	23.077	23.894	11.739	0.276		0.249139	0.244627	0.558969
	objA12_objB8	39.394	56.522	23.214	0.158		0.229175	0.191326	0.375742
	objA13_objB12	31.624	49.333	19.271	0.225		0.249139	0.199471	0.501549
	objA14_objB4	20.667	56.364	15.122	0.23		0.282095	0.171127	0.507478
	objA15_objB15	39.13	42.52	20.377	0.25		0.270576	0.259159	0.471934
	objA16_objB16	47.826	63.953	27.363	0.211		0.34916	0.301723	0.324175
2	objA1_objB3	70.37	69.091	34.862	0.076		0.169257	0.171127	0.223277
	objA2_objB1	54.717	53.704	27.103	0.122		0.167366	0.169257	0.362424
	objA3_objB8	44.643	37.879	20.492	0.167		0.172055	0.187121	0.464954
	objA4_objB9	47.458	38.889	21.374	0.161		0.176619	0.195441	0.432726
	objA5_objB4	57.407	59.615	29.245	0.1		0.169257	0.166412	0.297913
	objA6_objB10	43.077	39.437	20.588	0.173		0.185412	0.193805	0.456203
	objA7_objB5	23.529	30.769	13.333	0.207		0.189655	0.166412	0.581351
	objA8_objB11	6.349	3.846	2.395	0.339		0.182818	0.234665	0.812009
	objA9_objB12	48.052	38.947	21.512	0.176		0.201851	0.224261	0.413037
	objA10_objB7	39.744	46.97	21.528	0.178		0.203421	0.187121	0.455777
	objA11_objB2	34.211	50	20.312	0.16		0.200267	0.166412	0.436348
	objA12_objB6	72.973	85.714	39.416	0.044		0.197869	0.182818	0.11558
	objA13_objB13	33.824	45.098	19.328	0.224		0.268213	0.232621	0.447254
3	objA1_objB5	42.593	34.848	19.167	0.16		0.169257	0.187121	0.448962
	objA2_objB4	63.462	50	27.966	0.127		0.166412	0.187121	0.359231
	objA3_objB6	49.123	41.791	22.581	0.138		0.173895	0.188814	0.38047
	objA4_objB3	71.429	74.074	36.364	0.074		0.172055	0.169257	0.216811
	objA5_objB2	29.688	33.929	15.833	0.171		0.184551	0.172055	0.479521
	objA6_objB7	40.909	50	22.5	0.163		0.215577	0.195441	0.396577
	objA7_objB13	34.043	34.783	17.204	0.223		0.222837	0.220684	0.502795
	objA8_objB11	69.492	75.926	36.283	0.1		0.249777	0.239365	0.204439
	objA9_objB1	40.698	61.404	24.476	0.146		0.21335	0.173895	0.377022
	objA10_objB14	39.13	40.541	19.912	0.227		0.246571	0.242667	0.463987
	objA11_objB10	27.826	43.243	16.931	0.209		0.246571	0.197869	0.470255
	objA12_objB8	33.645	48	19.78	0.207		0.238032	0.199471	0.47314
	objA13_objB12	26.573	41.758	16.239	0.25		0.275241	0.219237	0.505584
	objA14_objB9	53.509	91.045	33.702	0.091		0.245925	0.188814	0.209321
	objA15_objB15	48.125	64.706	27.599	0.172		0.290982	0.251049	0.317325
	objA16_objB16	41.135	35.366	19.016	0.265		0.273501	0.294786	0.466314
	objA17_objB17	65.089	65.089	32.544	0.157		0.299074	0.299074	0.262477
4	objA1_objB1	50	52.941	25.714	0.12		0.169257	0.164488	0.359556
	objA2_objB3	31.148	30.645	15.447	0.183		0.180188	0.181069	0.506565
	objA3_objB2	38.272	58.491	23.134	0.139		0.207296	0.167366	0.371001
	objA4_objB8	33.696	40.789	18.452	0.201		0.220684	0.200267	0.47749
	objA5_objB4	48.837	61.765	27.273	0.14		0.21335	0.189655	0.34739
	objA6_objB5	37.273	60.294	23.034	0.178		0.241352	0.189655	0.412986
	objA7_objB6	43.564	73.333	27.329	0.145		0.231249	0.178412	0.353951
	objA8_objB9	50	69.565	29.091	0.135		0.225676	0.191326	0.32374
	objA9_objB7	52.475	66.25	29.282	0.135		0.231249	0.205755	0.308922
	objA10_objB10	53.571	61.224	28.571	0.154		0.243322	0.227782	0.326892
	objA11_objB11	58.594	72.115	32.328	0.123		0.260384	0.234665	0.24846
	objA12_objB13	65.068	74.219	34.672	0.129		0.278117	0.260384	0.239554
	objA13_objB12	46.108	62.097	26.46	0.196		0.297473	0.25607	0.354083
5	objA1_objB1	27.778	30	14.423	0.197		0.169257	0.162541	0.593734
	objA2_objB4	21.154	22	10.784	0.2		0.166412	0.162541	0.607989
	objA3_objB7	45.455	49.02	23.585	0.135		0.171127	0.164488	0.402246
	objA4_objB11	60.294	56.164	29.078	0.125		0.189655	0.196254	0.323911
	objA5_objB6	32.812	40.385	18.103	0.17		0.184551	0.166412	0.484381
	objA6_objB3	35	52.83	21.053	0.156		0.205755	0.167366	0.418095
	objA7_objB9	82.895	90	43.151	0.042		0.200267	0.192156	0.107027
	objA8_objB8	60.274	62.857	30.769	0.109		0.196254	0.192156	0.280632
	objA9_objB10	22.449	25.882	12.022	0.261		0.227782	0.211853	0.593675
	objA10_objB2	53.333	94.118	34.043	0.069		0.21851	0.164488	0.180158
	objA11_objB5	39.08	42.5	20.359	0.233		0.214837	0.205755	0.553981
	objA12_objB14	36.22	39.316	18.852	0.251		0.259159	0.249139	0.493804
	objA13_objB13	47.222	44.737	22.973	0.207		0.239365	0.245925	0.426549
	objA14_objB16	25.781	27.049	13.2	0.301		0.260384	0.254199	0.58494
	objA15_objB15	43.333	48.148	22.807	0.194		0.252313	0.239365	0.394567
	objA16_objB12	23.611	40.964	14.978	0.258		0.276395	0.209587	0.530883
	objA17_objB17	79.429	75.956	38.827	0.105		0.304349	0.311584	0.170473
6	objA1_objB3	32.075	27.869	14.912	0.189		0.167366	0.180188	0.543801
	objA2_objB7	56.604	47.619	25.862	0.142		0.167366	0.182818	0.405501
	objA3_objB5	44.068	45.614	22.414	0.153		0.176619	0.173895	0.436502
	objA4_objB1	21.429	23.529	11.215	0.211		0.172055	0.164488	0.626963
	objA5_objB10	61.538	54.795	28.986	0.124		0.185412	0.196254	0.324892
	objA6_objB9	33.803	32	16.438	0.206		0.193805	0.199471	0.523804
	objA7_objB12	70.423	63.291	33.333	0.105		0.193805	0.204202	0.263814
	objA8_objB6	25.641	32.787	14.388	0.213		0.203421	0.180188	0.555253
	objA9_objB8	20	26.23	11.348	0.236		0.205755	0.180188	0.611489
	objA10_objB11	55.172	66.667	30.189	0.116		0.214837	0.195441	0.282735
	objA11_objB2	33.333	55.769	20.863	0.182		0.214837	0.166412	0.477378
	objA12_objB13	47.115	55.056	25.389	0.171		0.234665	0.217048	0.378559
	objA13_objB4	23.636	45.614	15.569	0.22		0.241352	0.173895	0.529805
	objA14_objB14	37.008	42.727	19.831	0.225		0.259159	0.241352	0.449541
7	objA1_objB2	38	36.538	18.627	0.161		0.162541	0.166412	0.489431
	objA2_objB11	70.175	51.948	29.851	0.103		0.173895	0.201851	0.274122
	objA3_objB9	72.414	62.687	33.6	0.087		0.175716	0.188814	0.238664
	objA4_objB5	78.947	75	38.462	0.06		0.173895	0.178412	0.170306
	objA5_objB4	34.545	31.667	16.522	0.176		0.171127	0.178412	0.50352
	objA6_objB6	23.438	24.59	12	0.199		0.184551	0.180188	0.545596
	objA7_objB3	28.986	38.462	16.529	0.18		0.191326	0.166412	0.503162
	objA8_objB1	27.778	39.216	16.26	0.18		0.195441	0.164488	0.500098
	objA9_objB7	84.615	95.652	44.898	0.025		0.203421	0.191326	0.0633316
	objA10_objB8	31.646	39.062	17.483	0.207		0.204202	0.184551	0.532471
	objA11_objB10	62.698	81.443	35.426	0.101		0.258544	0.22638	0.20828
	objA12_objB14	38.182	40.777	19.718	0.216		0.241352	0.233305	0.455066
	objA13_objB12	36.207	43.75	19.811	0.222		0.247858	0.225676	0.468815
	objA14_objB13	29.907	32	15.459	0.246		0.238032	0.229868	0.525753
	objA15_objB15	41.667	58.511	24.336	0.183		0.264628	0.222837	0.375411
	objA16_objB16	41.139	60.748	24.528	0.206		0.289336	0.238032	0.390619
	objA17_objB17	44.211	50	23.464	0.262		0.317153	0.298541	0.425536
8	objA1_objB3	60.377	61.538	30.476	0.09		0.167366	0.166412	0.269641
	objA2_objB1	42.593	45.098	21.905	0.154		0.169257	0.164488	0.46143
	objA3_objB6	76.786	54.43	31.852	0.097		0.172055	0.204202	0.257802
	objA4_objB2	55.932	64.706	30	0.104		0.176619	0.164488	0.304889
	objA5_objB4	81.818	84.375	41.538	0.043		0.187121	0.184551	0.115693
	objA6_objB8	21.978	22.727	11.173	0.252		0.219237	0.215577	0.579559
	objA7_objB9	64.368	72.727	34.146	0.106		0.214837	0.201851	0.254387
	objA8_objB11	45.902	50.45	24.034	0.188		0.254199	0.242667	0.378372
	objA9_objB7	41.414	51.25	22.905	0.172		0.229175	0.205755	0.395466
	objA10_objB5	24.49	33.333	14.118	0.237		0.227782	0.195441	0.559989
	objA11_objB12	73.585	78	37.864	0.105		0.290434	0.282095	0.183397
	objA12_objB10	46.951	72.642	28.519	0.177		0.294786	0.236691	0.333034

## Sheet: yKX297 individuals
	Label	Volume (unit)	Volume (pixel)	Mean	SurfaceArea	surfaceArea (pxl)	Min	Max	Std Deviation	X	Y	Z	Xmass	Ymass	Zmass	Feret	integrated Density	meanRadius (um)
1	ObjA-1	0.09	54	7396.52	1.567	142	4196	11748	2253.27	242.389	701.926	0	242.361	701.965	0	0.349	399412	0.169257
	ObjA-2	0.102	61	7030.28	1.672	158	4521	10041	1613.7	835	226.426	0	834.976	226.363	0	0.336	428847	0.180188
	ObjA-3	0.135	81	9621.73	1.901	202	4955	15801	3154.08	643	161.296	0	643.012	161.301	0	0.426	779360	0.207296
	ObjA-4	0.138	83	10969	1.908	206	6334	16460	2953.89	896.277	190.723	0	896.301	190.757	0	0.42	910431	0.209587
	ObjA-5	0.203	122	11071.4	2.364	292	4605	18548	4153.44	158.902	980.123	0	159.015	980.03	0	0.53	1350706	0.254199
	ObjA-6	0.203	122	11844.9	2.446	294	5086	21681	4883.25	878.516	970.18	0	878.618	970.124	0	0.511	1445072	0.254199
	ObjA-7	0.215	129	12110.5	2.551	310	4936	21751	5104.39	39.969	375.124	0	39.997	375.132	0	0.532	1562253	0.261604
	ObjA-8	0.243	146	12074.8	2.689	346	5976	18267	3718.41	795.568	957.733	0	795.514	957.679	0	0.555	1762918	0.278117
	ObjA-9	0.356	214	10578.2	3.405	494	4132	17194	4104.52	155.005	757.411	0	154.817	757.302	0	0.684	2263745	0.336628
	ObjA-10	0.225	135	12704.4	2.571	322	5747	21383	4769.99	256.474	325.422	0	256.428	325.398	0	0.555	1715095	0.267619
	ObjA-11	0.273	164	13880.9	2.83	384	6039	22397	5005.59	54.701	150.354	0	54.741	150.399	0	0.602	2276464	0.294786
	ObjA-12	0.358	215	12439.3	3.408	496	4312	21219	5314.73	389.033	734.451	0	389.023	734.613	0	0.684	2674454	0.337572
	ObjA-13	0.315	189	14659.7	3.158	440	6664	22501	4985.81	432.825	127.561	0	432.921	127.592	0	0.639	2770674	0.316651
	ObjA-14	0.408	245	13978.7	3.671	560	4373	22053	5572.21	153.747	847	0	153.766	847.103	0	0.712	3424773	0.360375
	ObjB-1	0.087	52	3706.54	1.479	136	2042	6284	1205.06	834.75	227.769	0	834.814	227.807	0	0.329	192740	0.166412
	ObjB-2	0.098	59	3731.39	1.583	152	2236	5932	1101.25	642.542	161.847	0	642.561	161.88	0	0.351	220152	0.176619
	ObjB-3	0.098	59	4019.25	1.665	154	2413	6229	1120.12	878.525	970.458	0	878.459	970.395	0	0.369	237136	0.176619
	ObjB-4	0.093	56	3595.91	1.573	146	2446	5172	798.69	159.554	980.75	0	159.539	980.754	0	0.351	201371	0.172055
	ObjB-5	0.116	70	3875.53	1.865	180	2105	6082	1164.39	40.257	375.543	0	40.277	375.533	0	0.387	271287	0.192156
	ObjB-6	0.11	66	5169.09	1.688	168	2323	9967	2227.36	241.424	701.394	0	241.409	701.386	0	0.376	341160	0.187121
	ObjB-7	0.166	100	3685.2	2.128	244	2215	5300	896.264	795.31	957.92	0	795.279	957.862	0	0.456	368520	0.229868
	ObjB-8	0.118	71	5062.45	1.787	180	2720	8132	1543.81	895.577	191.549	0	895.6	191.629	0	0.387	359434	0.193805
	ObjB-9	0.126	76	4981.91	1.885	192	2861	7670	1416.45	256.737	327.25	0	256.746	327.28	0	0.402	378625	0.200267
	ObjB-10	0.14	84	4477.82	1.911	208	3274	5669	725.651	432.381	127.81	0	432.364	127.827	0	0.441	376137	0.2111
	ObjB-11	0.191	115	4779	2.341	278	2179	8472	1849.06	54.896	150.878	0	54.833	150.912	0	0.498	549585	0.246571
	ObjB-12	0.236	142	4512.28	2.676	338	2427	6698	1287.68	155.732	757.507	0	155.716	757.514	0	0.58	640744	0.274082
	ObjB-13	0.193	116	5057.06	2.344	280	2746	8017	1525.72	388.819	735.293	0	388.799	735.416	0	0.493	586619	0.247858
	ObjB-14	0.246	148	4482.96	2.777	352	2306	6678	1324.01	153.122	847.743	0	153.139	847.756	0	0.594	663478	0.279829
2	ObjA-1	0.115	69	7388.41	1.78	176	4316	10881	1894.15	354.13	261.029	0	354.195	261.072	0	0.376	509800	0.191326
	ObjA-2	0.108	65	7623.65	1.767	168	4626	11009	1923.1	186.338	827.292	0	186.342	827.361	0	0.369	495537	0.185412
	ObjA-3	0.14	84	8658.45	1.993	210	4680	14024	2729.75	721.845	435.25	0	721.879	435.323	0	0.426	727310	0.2111
	ObjA-4	0.151	91	10199.3	2.016	224	5047	17759	3649.53	584.714	384.011	0	584.692	384.019	0	0.441	928136	0.219237
	ObjA-5	0.17	102	9704.4	2.134	248	5213	15364	2917.32	479.882	277.206	0	479.9	277.192	0	0.476	989849	0.232621
	ObjA-6	0.22	132	9617.62	2.561	316	4139	16912	3813.1	657.227	521.227	0	657.192	521.222	0	0.555	1269526	0.264628
	ObjA-7	0.21	126	9870.31	2.459	302	5495	14612	2713.72	295.532	195.087	0	295.535	195.068	0	0.53	1243659	0.258544
	ObjA-8	0.166	100	11995.4	2.209	246	7482	16585	2722.52	705.53	736.38	0	705.55	736.396	0	0.465	1199542	0.229868
	ObjB-1	0.088	53	2990.85	1.563	140	1825	4612	836.84	185.792	827.075	0	185.775	827.013	0	0.329	158515	0.167366
	ObjB-2	0.103	62	2609.93	1.675	160	1905	3490	467.859	479.355	276.516	0	479.333	276.577	0	0.351	161816	0.181069
	ObjB-3	0.143	86	2750.99	1.918	212	1924	3758	516.979	294.57	195.407	0	294.649	195.51	0	0.42	236585	0.21335
	ObjB-4	0.097	58	3854.33	1.662	152	2146	6332	1235.17	353.241	260.931	0	353.315	260.96	0	0.349	223551	0.175716
	ObjB-5	0.126	76	3221.75	1.803	190	1935	4698	869.409	721	435.316	0	720.993	435.27	0	0.42	244853	0.200267
	ObjB-6	0.12	72	3100.53	1.79	182	2132	4324	634.776	656.236	521.403	0	656.223	521.406	0	0.404	223238	0.195441
	ObjB-7	0.133	80	3009.41	1.898	200	1994	4331	697.974	704.263	736.575	0	704.191	736.677	0	0.402	240753	0.205755
	ObjB-8	0.128	77	4877.75	1.888	194	2286	9180	1995.82	583.766	384.377	0	583.808	384.433	0	0.387	375587	0.201851
3	ObjA-1	0.173	104	8963.69	2.223	254	4400	14227	3000.3	488.971	441.423	0	488.981	441.392	0	0.456	932224	0.234665
	ObjA-2	0.173	104	9614.43	2.304	256	5032	14608	2843.28	250.875	991.221	0	250.892	991.162	0	0.465	999901	0.234665
	ObjA-3	0.175	105	9592.09	2.226	256	5507	13550	2463.55	116.371	71.419	0	116.342	71.403	0	0.493	1007170	0.236017
	ObjA-4	0.233	140	11845.8	2.669	334	6758	16686	3000.75	19.443	970.914	0	19.459	970.928	0	0.549	1658410	0.272335
	ObjB-1	0.09	54	2836.98	1.485	140	1824	4121	691.136	487.352	441.593	0	487.282	441.567	0	0.346	153197	0.169257
	ObjB-2	0.126	76	3750.89	1.885	192	2278	5746	1012.9	115.684	70.724	0	115.6	70.797	0	0.42	285068	0.200267
	ObjB-3	0.097	58	4173.24	1.58	150	3327	5088	484.708	18.638	970.293	0	18.618	970.277	0	0.376	242048	0.175716
	ObjB-4	0.136	82	6305.99	1.986	206	2917	11046	2375.47	250.085	990.598	0	250.077	990.59	0	0.456	517091	0.208063
4	ObjA-1	0.087	52	6616.89	1.56	138	4210	9388	1492.65	658.865	237	0	658.84	237.033	0	0.326	344078	0.166412
	ObjA-2	0.092	55	8810.09	1.488	142	5962	11953	1790.07	328.655	385.545	0	328.669	385.533	0	0.329	484555	0.171127
	ObjA-3	0.163	98	8481.59	2.203	242	5759	11075	1647.07	526.929	295.418	0	526.897	295.447	0	0.465	831196	0.227782
	ObjA-4	0.193	116	9906.44	2.344	280	4719	15206	3320.28	178.362	760.5	0	178.309	760.505	0	0.477	1149147	0.247858
	ObjA-5	0.21	126	11451.4	2.541	304	5811	17794	3596.61	358.262	206.667	0	358.225	206.667	0	0.544	1442879	0.258544
	ObjA-6	0.33	198	12463	3.188	458	5579	18566	3981.19	574.505	747.894	0	574.452	747.922	0	0.645	2467677	0.324102
	ObjB-1	0.085	51	3138.51	1.475	134	1805	4876	898.129	658.51	236.667	0	658.499	236.694	0	0.311	160064	0.164488
	ObjB-2	0.102	61	3258.61	1.672	158	2393	4278	583.032	358.279	206.574	0	358.269	206.559	0	0.402	198775	0.180188
	ObjB-3	0.116	70	3934.46	1.783	178	2279	6141	1138.1	177.9	760.414	0	177.951	760.461	0	0.402	275412	0.192156
	ObjB-4	0.092	55	3800.8	1.57	144	2822	5022	656.691	526.6	295.127	0	526.599	295.137	0	0.336	209044	0.171127
	ObjB-5	0.102	61	4562.31	1.59	156	2216	7610	1534.41	328.443	386.049	0	328.502	386.028	0	0.349	278301	0.180188
	ObjB-6	0.236	142	3742.05	2.757	340	2105	5583	1034.86	574.472	747.479	0	574.398	747.523	0	0.544	531371	0.274082
5	ObjA-1	0.103	62	6756.23	1.675	160	4425	9618	1499.59	623.903	194.274	0	623.908	194.249	0	0.349	418886	0.181069
	ObjA-2	0.16	96	9183.2	2.114	236	5283	13420	2435.94	526.969	691.792	0	527.005	691.762	0	0.465	881587	0.225676
	ObjA-3	0.238	143	8114.62	2.597	338	4125	12257	2474.74	304.077	208.098	0	304.134	208.207	0	0.549	1160391	0.275241
	ObjA-4	0.203	122	8511.05	2.446	294	4243	12827	2647.53	930.246	515.615	0	930.238	515.606	0	0.496	1038348	0.254199
	ObjA-5	0.206	124	9070.45	2.534	300	4513	14075	2830.22	918.855	907.984	0	918.894	907.999	0	0.516	1124736	0.25607
	ObjA-6	0.24	144	8811.33	2.682	342	4788	12707	2461.34	614.938	326.167	0	614.893	326.155	0	0.555	1268831	0.276395
	ObjA-7	0.158	95	10747.1	2.111	234	6786	15371	2533.18	480.453	536.737	0	480.465	536.717	0	0.456	1020973	0.224261
	ObjA-8	0.318	191	11220.7	3.083	442	4781	17370	3850.03	89.141	676.073	0	89.147	676.113	0	0.623	2143145	0.318155
	ObjB-1	0.087	52	4248.46	1.479	136	2236	7152	1463.56	624.5	193.5	0	624.472	193.575	0	0.311	220920	0.166412
	ObjB-2	0.128	77	3484.7	1.888	194	2311	4939	738.368	303.883	208.117	0	303.86	208.075	0	0.408	268322	0.201851
	ObjB-3	0.107	64	3800.03	1.682	164	2844	4738	553.999	931.047	514.953	0	931.024	514.997	0	0.365	243202	0.184551
	ObjB-4	0.107	64	3956.05	1.682	164	2838	5102	708.867	480.344	535.828	0	480.374	535.847	0	0.426	253187	0.184551
	ObjB-5	0.1	60	4026.55	1.668	156	2965	5270	689.174	918.867	908.083	0	918.862	908.08	0	0.351	241593	0.178412
	ObjB-6	0.1	60	4711.4	1.587	154	2647	7161	1333.45	527.4	692.033	0	527.403	691.964	0	0.349	282684	0.178412
	ObjB-7	0.166	100	4941.62	2.128	244	3106	7212	1216.89	88.79	675.9	0	88.68	675.915	0	0.456	494162	0.229868
	ObjB-8	0.186	112	4945.73	2.331	272	2515	8245	1728.06	614.286	326.036	0	614.266	326.064	0	0.516	553922	0.243322
6	ObjA-1	0.118	71	7095.21	1.705	178	4108	10954	1976.62	675.085	688.014	0	675.095	688.03	0	0.408	503760	0.193805
	ObjA-2	0.13	78	7909.86	1.81	194	4240	12740	2487.3	426.91	1001.28	0	426.942	1001.25	0	0.408	616969	0.203421
	ObjA-3	0.113	68	7892.81	1.777	174	5348	10702	1587.93	591.912	970.162	0	591.892	970.194	0	0.376	536711	0.189655
	ObjA-4	0.141	85	7688.89	1.915	210	4770	11001	1827.63	999.976	611.024	0	1000.01	611.032	0	0.426	653556	0.211853
	ObjA-5	0.155	93	7995.77	2.105	230	4581	12025	2218.91	911.882	288.355	0	911.814	288.305	0	0.456	743607	0.222122
	ObjA-6	0.183	110	8378.06	2.324	268	4547	12562	2332.32	46.164	642.409	0	46.23	642.46	0	0.477	921587	0.241352
	ObjA-7	0.171	103	9006.62	2.301	254	5907	12307	1920.74	617.417	41.583	0	617.407	41.651	0	0.465	927682	0.233305
	ObjA-8	0.261	157	8404.24	2.807	370	4271	12551	2420.79	585.968	840.191	0	585.99	840.201	0	0.594	1319466	0.288234
	ObjA-9	0.27	162	9021.35	2.824	380	4728	12501	2380.45	593.475	456.309	0	593.442	456.252	0	0.58	1461459	0.293162
	ObjB-1	0.09	54	3023.74	1.567	142	1834	4480	807.599	426.667	1001.63	0	426.695	1001.62	0	0.349	163282	0.169257
	ObjB-2	0.107	64	3747.53	1.763	166	1918	6852	1419.32	998.812	610.922	0	998.831	610.956	0	0.376	239842	0.184551
	ObjB-3	0.113	68	3322.18	1.695	172	2313	4245	527.685	617.029	41.235	0	617.14	41.199	0	0.365	225908	0.189655
	ObjB-4	0.108	65	4396.06	1.685	166	2421	7085	1394.76	911.908	288.092	0	911.973	288.116	0	0.365	285744	0.185412
	ObjB-5	0.092	55	4364.45	1.488	142	2593	6524	1159.44	674.564	687.455	0	674.59	687.475	0	0.351	240045	0.171127
	ObjB-6	0.166	100	3374.88	2.128	244	1927	4911	908.198	47.03	641.82	0	47.054	641.926	0	0.441	337488	0.229868
	ObjB-7	0.105	63	5009.71	1.678	162	2563	8715	1805.87	592.206	969.905	0	592.217	969.948	0	0.365	315612	0.182818
	ObjB-8	0.156	94	4631.26	2.108	232	2877	6760	1169.19	593.17	456.968	0	593.164	457.032	0	0.456	435338	0.222837
	ObjB-9	0.165	99	5442.48	2.124	242	3447	7587	1213.35	585.778	841.576	0	585.785	841.619	0	0.456	538806	0.229175
7	ObjA-1	0.105	63	6714.56	1.678	162	4259	9745	1664.19	378.016	159.111	0	378.041	159.152	0	0.365	423017	0.182818
	ObjA-2	0.166	100	9323.48	2.209	246	6057	12979	2092.87	827.14	28.66	0	827.124	28.613	0	0.465	932348	0.229868
	ObjA-3	0.19	114	8775.25	2.338	276	4700	13153	2489.15	378.789	299.719	0	378.79	299.847	0	0.477	1000379	0.245925
	ObjA-4	0.19	114	8930.44	2.256	274	5242	12220	2085.11	502	498.5	0	502.015	498.458	0	0.511	1018070	0.245925
	ObjA-5	0.283	170	9269.72	2.932	398	4165	15066	3257.99	73.547	538.324	0	73.732	538.38	0	0.602	1575852	0.300136
	ObjA-6	0.313	188	9157.42	3.481	446	4614	16462	3411.69	903.968	773.686	0	904.165	772.904	0	0.841	1721595	0.315644
	ObjA-7	0.235	141	11091.1	2.672	336	6063	16289	3080.89	387.028	596.631	0	387.031	596.612	0	0.544	1563851	0.273501
	ObjA-8	0.315	189	11326.9	3.24	442	6384	15798	2778.93	21.577	224.434	0	21.539	224.475	0	0.673	2140792	0.316651
	ObjB-1	0.09	54	2685.57	1.485	140	1975	3499	446.501	502.259	498.463	0	502.242	498.465	0	0.329	145021	0.169257
	ObjB-2	0.098	59	2746.02	1.583	152	2137	3374	372.643	386.729	596.034	0	386.716	596.066	0	0.349	162015	0.176619
	ObjB-3	0.21	126	2647.32	2.541	304	1904	3577	453.402	21.214	224.635	0	21.099	224.701	0	0.567	333563	0.258544
	ObjB-4	0.115	69	4345.33	1.78	176	1957	7875	1745.82	378.13	158.855	0	378.151	158.955	0	0.376	299828	0.191326
	ObjB-5	0.133	80	4143.44	1.898	200	2254	6576	1260.47	379.413	299.675	0	379.367	299.609	0	0.387	331475	0.205755
	ObjB-6	0.126	76	4321.38	1.885	192	2617	6606	1145.51	827.211	27.934	0	827.268	27.792	0	0.416	328425	0.200267
	ObjB-7	0.135	81	4759.68	1.983	204	2791	7308	1333.44	904.63	770.765	0	904.614	770.827	0	0.416	385534	0.207296
	ObjB-8	0.145	87	5770.69	2.085	218	2997	10205	2094.28	72.713	538.356	0	72.62	538.347	0	0.456	502050	0.214837

[truncated: 3 more sheets: yKX297 pairs, yKX332 individuals, yKX332 pairs]
