# Supplementary material for: Asymmetric oligomerization state and sequence patterning can tune multiphase condensate miscibility
Source: Nat Chem. 2024 Feb 21;16(7):1073–82. doi: 10.1038/s41557-024-01456-6 (PMC11230906; doi:10.1038/s41557-024-01456-6)
Supplement: Supplementary file 8 — Statistical source data. [file 41557_2024_1456_MOESM8_ESM.xlsx]

## Sheet: Panel Bi
Delta Omega	Gamma (Less homotypic oligomerized)	Gamma (More homotypic oligomerized)
-0.568	0.953289	1.08542
-0.538	0.44809	0.613142
-0.517	0.330035	0.49916
-0.468	0.020414	0.373764
-0.425	0.133576	0.29487

## Sheet: Panel Bii
Delta Omega	Bond Ratio Less Homotypic Oligomerized	Bond Ratio More Homotypic Oligomerized
-0.568	0.0799321	0.0186554
-0.538	0.17882	0.0377029
-0.517	0.794867	0.0529381
-0.468	0.820482	0.0738015
-0.425	0.368929	0.101868

## Sheet: Panel D
Valence f = 3						Valence f = 5						Valence f = 7
Z Bincenters	KE6xf Density	KE4 Density	Z Bincenters	KE4xf Density	KE6 Density	Z Bincenters	KE6xf Density	KE4 Density	Z Bincenters	KE4xf Density	KE6 Density	Z Bincenters	KE6xf Density	KE4 Density	Z Bincenters	KE4xf Density	KE6 Density
-59.2992	0	0.0329501	-59.6877	0	0.0149754	-59.5141	0	0.0557149	-59.1471	0	0	-59.4249	0	0.0838442	-59.4599	0	0.00594038
-58.2992	0	0.0374525	-58.6877	0	0.0304344	-58.5141	0	0.0734874	-58.1471	0	0	-58.4249	0	0.0907946	-58.4599	0	0.00957319
-57.2992	0	0.0834087	-57.6877	0	0.048952	-57.5141	0	0.0952748	-57.1471	0	0	-57.4249	0	0.118532	-57.4599	0	0.0224502
-56.2992	0	0.0823682	-56.6877	0	0.0589274	-56.5141	0	0.0618133	-56.1471	0	0	-56.4249	0	0.086161	-56.4599	0	0.0155113
-55.2992	0	0.0589239	-55.6877	0	0.0269515	-55.5141	0	0.0582857	-55.1471	0	0	-55.4249	0	0.0765947	-55.4599	0	0.00496033
-54.2992	0	0.0434196	-54.6877	0	0.0164855	-54.5141	0	0.0678798	-54.1471	0	0	-54.4249	0	0.0558126	-54.4599	0	0.00131829
-53.2992	0	0.0894177	-53.6877	0	0.0184792	-53.5141	0	0.0780639	-53.1471	0	0	-53.4249	0	0.0392867	-53.4599	0	0.00330612
-52.2992	0	0.0993303	-52.6877	0	0.020953	-52.5141	0	0.0537021	-52.1471	0	0	-52.4249	0	0.041585	-52.4599	0	0.0115587
-51.2992	0	0.0613872	-51.6877	0	0.0134827	-51.5141	0	0.0319183	-51.1471	0	0	-51.4249	0	0.0660369	-51.4599	0	0.00957088
-50.2992	0	0.0329675	-50.6877	0	0.00997545	-50.5141	0	0.0263497	-50.1471	0	0	-50.4249	0	0.0769237	-50.4599	0	0.00857927
-49.2992	0	0.0509387	-49.6877	0	0.0209809	-49.5141	0	0.0501675	-49.1471	0	0	-49.4249	0	0.0825397	-49.4599	0	0.0046244
-48.2992	0	0.0359388	-48.6877	0	0.0229571	-48.5141	0	0.0552312	-48.1471	0	0	-48.4249	0	0.0646909	-48.4599	0	0.0300425
-47.2992	0	0.0669092	-47.6877	0	0.0194848	-47.5141	0	0.0496554	-47.1471	0	0	-47.4249	0	0.0647255	-47.4599	0	0.0277326
-46.2992	0	0.0728833	-46.6877	0	0.0174666	-46.5141	0	0.0760157	-46.1471	0	0	-46.4249	0	0.0802275	-46.4599	0	0.0168388
-45.2992	0	0.0574313	-45.6877	0	0.0129887	-45.5141	0	0.0623218	-45.1471	0	0.00405379	-45.4249	0	0.0987136	-45.4599	0	0.0217853
-44.2992	0	0.0578904	-44.6877	0	0.00399437	-44.5141	0	0.0481441	-44.1471	0	0.00862317	-44.4249	0	0.0746023	-44.4599	0	0.00825028
-43.2992	0	0.0574243	-43.6877	0	0.00399088	-43.5141	0	0.0719442	-43.1471	0	0.0091104	-43.4249	0	0.0627446	-43.4599	0	0.00528701
-42.2992	0	0.0334686	-42.6877	0	0.0119831	-42.5141	0	0.0628338	-42.1471	0	0.00354884	-42.4249	0	0.0452132	-42.4599	0	0.000991604
-41.2992	0	0.0574313	-41.6877	0	0.0189802	-41.5141	0	0.0456087	-41.1471	0	0	-41.4249	0	0.0425997	-41.4599	0	0
-40.2992	0	0.0718952	-40.6877	0	0.0139733	-40.5141	0	0.0329495	-40.1471	0	0	-40.4249	0	0.0871664	-40.4599	0	0
-39.2992	0	0.0439346	-39.6877	0	0.00299927	-39.5141	0	0.0526958	-39.1471	0	0	-39.4249	0	0.0911305	-39.4599	0	0
-38.2992	0	0.0519338	-38.6877	0	0.00100209	-38.5141	0	0.0653692	-38.1471	0	0	-38.4249	0	0.0808693	-38.4599	0	0
-37.2992	0	0.0698805	-37.6877	0	0.0109775	-37.5141	0	0.0962776	-37.1471	0	0	-37.4249	0	0.0832023	-37.4599	0	0
-36.2992	0	0.0958719	-36.6877	0	0.0189767	-36.5141	0	0.0820751	-36.1471	0	0	-36.4249	0	0.0716367	-36.4599	0	0
-35.2992	0	0.086888	-35.6877	0	0.0254519	-35.5141	0	0.0517001	-35.1471	0	0	-35.4249	0	0.0610881	-35.4599	0	0.0023122
-34.2992	0	0.0644319	-34.6877	0	0.026976	-34.5141	0	0.0759945	-34.1471	0	0	-34.4249	0	0.0726237	-34.4599	0	0.0118854
-33.2992	0	0.0763836	-33.6877	0	0.0374385	-33.5141	0	0.0354778	-33.1471	0	0	-33.4249	0	0.0887929	-33.4599	0	0.0184838
-32.2992	0	0.075886	-32.6877	0	0.026962	-32.5141	0	0.0116493	-32.1471	0	0	-32.4249	0	0.0921245	-32.4599	0	0.0221258
-31.2992	0	0.0609037	-31.6877	0	0.0109845	-31.5141	0	0.0136833	-31.1471	0	0	-31.4249	0	0.0772504	-31.4599	0	0.0072656
-30.2992	0	0.0509317	-30.6877	0	0.00699015	-30.5141	0	0.0202796	-30.1471	0	0	-30.4249	0	0.0600988	-30.4599	0	0.00791666
-29.2992	0	0.0224666	-29.6877	0	0.00899082	-29.5141	0	0.0506724	-29.1471	0	0.00557574	-29.4249	0	0.0293822	-29.4599	0	0.0029725
-28.2992	0	0.0349368	-28.6877	0	0.0149859	-28.5141	0	0.0658564	-28.1471	0	0.0111515	-28.4249	0	0.0379614	-28.4599	0	0.00858389
-27.2992	0	0.0419409	-27.6877	0	0.0139733	-27.5141	0	0.0846424	-27.1471	0	0.008609	-27.4249	0	0.0624156	-27.4599	0	0.0075946
-26.2992	0	0.0639099	-26.6877	0	0.0109915	-26.5141	0	0.0947557	-26.1471	0.00152195	0	-26.4249	0	0.0706474	-26.4599	0	0.00825952
-25.2992	0	0.0504342	-25.6877	0	0.00998243	-25.5141	0	0.046103	-25.1471	0.00760618	0	-25.4249	0	0.0835105	-25.4599	0	0.00791897
-24.2992	0	0.0499226	-24.6877	0	0.00448493	-24.5141	0	0.0760228	-24.1471	0.00304389	0.000504952	-24.4249	0	0.104663	-24.4599	0	0.0155136
-23.2992	0	0.0744004	-23.6877	0	0.00899432	-23.5141	0	0.181485	-23.1471	0.0197817	0.00809341	-23.4249	0	0.0967281	-23.4599	0.000328995	0.0102404
-22.2992	0	0.070907	-22.6877	0	0.00899082	-22.5141	0.00406797	0.619116	-22.1471	0.21952	0.0668663	-22.4249	0	0.131087	-22.4599	0.00396872	0.00890827
-21.2992	0	0.0639204	-21.6877	0.00799573	0.00399088	-21.5141	0.149076	3.28165	-21.1471	1.64322	0.791234	-21.4249	0	0.201458	-21.4599	0.012219	0.0138617
-20.2992	0.00400485	0.125861	-20.6877	0.0529743	0.0169656	-20.5141	2.02592	17.8511	-20.1471	11.5168	6.6998	-20.4249	0.00165421	0.453212	-20.4599	0.0746716	0.0445182
-19.2992	0.0354762	0.395057	-19.6877	0.276207	0.0833423	-19.5141	15.0447	79.4331	-19.1471	58.5409	37.5626	-19.4249	0.0297366	2.56179	-19.4599	0.672747	0.457734
-18.2992	0.448967	2.35686	-18.6877	2.04816	0.809513	-18.5141	62.5161	220.193	-18.1471	176.495	120.323	-18.4249	0.354144	14.8377	-18.4599	4.95643	4.11415
-17.2992	4.96688	14.3655	-17.6877	14.1062	5.8372	-17.5141	154.359	369.368	-17.1471	312.791	225.39	-17.4249	3.23574	67.0199	-17.4599	29.3908	26.8658
-16.2992	33.7163	61.1857	-16.6877	65.8404	30.4017	-16.5141	252.259	424.167	-16.1471	386.394	297.042	-16.4249	17.3926	201.9	-16.4599	107.354	103.355
-15.2992	119.505	162.894	-15.6877	183.163	97.9354	-15.5141	323.905	406.874	-15.1471	404.778	328.403	-15.4249	54.5595	389.695	-15.4599	234.416	227.976
-14.2992	246.888	269.026	-14.6877	313.034	197.603	-14.5141	372.51	373.039	-14.1471	403.229	338.351	-14.4249	115.659	515.321	-14.4599	340.468	325.378
-13.2992	344.723	324.119	-13.6877	375.806	285.92	-13.5141	401.453	345.55	-13.1471	395.267	347.208	-13.4249	188.401	533.633	-13.4599	396.563	359.14
-12.2992	383.005	340.18	-12.6877	373.872	344.317	-12.5141	415.046	331.309	-12.1471	386.442	357.025	-12.4249	261.096	494.922	-12.4599	416.824	362.658
-11.2992	389.431	341.781	-11.6877	353.244	376.447	-11.5141	424.281	323.513	-11.1471	379.437	365.398	-11.4249	325.212	443.624	-11.4599	416.683	364.165
-10.2992	386.263	340.054	-10.6877	339.143	389.883	-10.5141	427.532	319.953	-10.1471	371.507	373.117	-10.4249	373.185	400.862	-10.4599	408.377	370.086
-9.29916	381.832	341.185	-9.68769	331.961	396.266	-9.51409	431.641	316.323	-9.14708	366.506	378.475	-9.42487	406.478	370.774	-9.45987	399.121	377.685
-8.29916	377.997	346.266	-8.68769	330.982	397.911	-8.51409	432.508	315.765	-8.14708	360.914	386.463	-8.42487	427.612	352.121	-8.45987	389.973	385.606
-7.29916	372.414	352.173	-7.68769	332.888	395.5	-7.51409	431.274	316.012	-7.14708	359.486	386.919	-7.42487	443.709	338.69	-7.45987	382.79	392.277
-6.29916	370.38	355.187	-6.68769	332.811	393.702	-6.51409	428.898	318.814	-6.14708	358.349	387.11	-6.42487	458.413	326.022	-6.45987	381.71	392.826
-5.29916	370.202	353.335	-5.68769	334.542	391.755	-5.51409	424.957	324.424	-5.14708	360.349	384.598	-5.42487	467.376	318.492	-5.45987	383.771	390.615
-4.29916	373.156	350.78	-4.68769	336.816	388.512	-4.51409	421.024	327.33	-4.14708	363.983	381.688	-4.42487	472.096	313.438	-4.45987	388.24	387.237
-3.29916	374.927	348.536	-3.68769	337.9	388.253	-3.51409	419.917	327.634	-3.14708	365.545	380.743	-3.42487	477.612	307.56	-3.45987	392.4	383.842
-2.29916	376.264	347.222	-2.68769	337.217	387.703	-2.51409	422.913	324.643	-2.14708	363.114	382.403	-2.42487	481.464	303.784	-2.45987	394.759	381.875
-1.29916	377.186	347.503	-1.68769	339.476	385.663	-1.51409	424.633	323.527	-1.14708	362.496	382.571	-1.42487	485.788	300.47	-1.45987	397.009	379.226
-0.299158	374.591	349.131	-0.687692	342.608	383.765	-0.514087	423.29	322.178	-0.147084	365.021	380.222	-0.424874	492.455	294.776	-0.459871	398.81	377.272
0.700842	374.129	350.672	0.312308	344.055	381.248	0.485913	421.083	325.829	0.852916	365.383	378.854	0.575126	497.319	290.021	0.540129	397.65	377.244
1.70084	373.58	351.155	1.31231	345.343	380.114	1.48591	417.762	328.606	1.85292	365.086	379.435	1.57513	499.275	288.717	1.54013	396.191	379.668
2.70084	373.356	350.441	2.31231	348.158	376.818	2.48591	414.002	332.343	2.85292	363.29	382.141	2.57513	498.882	289.178	2.54013	392.756	383
3.70084	372.702	351.704	3.31231	350.861	373.539	3.48591	410.804	335.534	3.85292	361.249	384.386	3.57513	498.012	289.687	3.54013	389.492	386.276
4.70084	372.046	353.125	4.31231	352.655	370.215	4.48591	409.404	337.375	4.85292	361.622	383.072	4.57513	497.985	289.233	4.54013	385.967	389.138
5.70084	370.305	354.108	5.31231	351.783	371.309	5.48591	406.828	339.663	5.85292	363.525	381.467	5.57513	496.288	291.214	5.54013	384.319	391.271
6.70084	364.376	358.624	6.31231	352.232	371.759	6.48591	409.215	338.935	6.85292	365.009	379.224	6.57513	495.778	291.126	6.54013	384.189	391.732
7.70084	360.565	363.637	7.31231	351.914	372.001	7.48591	411.37	336.957	7.85292	364.947	381.169	7.57513	491.529	294.787	7.54013	387.474	387.566
8.70084	357.331	366.367	8.31231	352.21	373.222	8.48591	412.248	333.592	8.85292	361.81	384.26	8.57513	482.1	304.167	8.54013	393.547	382.097
9.70084	354.452	370.738	9.31231	353.96	371.724	9.48591	411.769	333.854	9.85292	360.95	386.435	9.57513	462.741	321.52	9.54013	401.637	375.337
10.7008	350.949	377.107	10.3123	359.46	366.33	10.4859	406.142	340.816	10.8529	360.572	385.519	10.5751	429.115	351.101	10.5401	408.466	369.826
11.7008	347.539	382.738	11.3123	373.546	353.3	11.4859	390.812	356.676	11.8529	365.214	379.772	11.5751	382.111	391.526	11.5401	412.821	367.668
12.7008	335.077	385.201	12.3123	391.057	325.753	12.4859	368.822	376.806	12.8529	372.685	372.249	12.5751	318.025	444.461	12.5401	409.322	369.881
13.7008	296.142	369.307	13.3123	392.387	269.01	13.4859	341.29	402.686	13.8529	377.718	366.697	13.5751	237.563	491.242	13.5401	384.816	371.055
14.7008	210.583	302.253	14.3123	328.898	184.788	14.4859	307.715	433.835	14.8529	383.887	360.533	14.5751	147.673	482.2	14.5401	327.148	338.708
15.7008	102.792	181.483	15.3123	194.31	92.6357	15.4859	260.413	467.477	15.8529	383.5	350.43	15.5751	68.9218	366.399	15.5401	223.131	238.598
16.7008	30.1922	68.7371	16.3123	70.4131	29.6217	16.4859	195.536	477.555	16.8529	364.031	319.346	16.5751	20.3532	185.367	16.5401	102.899	107.964
17.7008	4.92594	16.1597	17.3123	15.6353	5.66185	17.4859	115.715	407.936	17.8529	292.552	243.317	17.5751	3.44156	58.9981	17.5401	28.2555	28.4425
18.7008	0.467954	2.86632	18.3123	2.40957	0.6778	18.4859	46.135	244.542	18.8529	166.032	128.03	18.5751	0.380962	12.4163	18.5401	4.58595	4.45048
19.7008	0.0339871	0.527014	19.3123	0.31422	0.0768392	19.4859	10.7255	90.2073	19.8529	55.7263	39.5921	19.5751	0.0353664	2.20997	19.5401	0.548601	0.535366
20.7008	0	0.12638	20.3123	0.0649679	0.0169586	20.4859	1.45743	21.2104	20.8529	11.057	7.28287	20.5751	0.00132291	0.470024	20.5401	0.058799	0.0781866
21.7008	0	0.0943827	21.3123	0.0170005	0.00699713	21.4859	0.130806	3.83728	21.8529	1.45113	0.884496	21.5751	0	0.153558	21.5401	0.00529163	0.0283952
22.7008	0	0.0728903	22.3123	0.00149964	0.00599155	22.4859	0.0258341	0.743792	22.8529	0.158723	0.0962173	22.5751	0	0.122169	22.5401	0.000328995	0.0082549
23.7008	0	0.0683879	23.3123	0	0.00599155	23.4859	0.00912458	0.122727	23.8529	0.0304212	0.0096189	23.5751	0	0.0954098	23.5401	0	0.0079259
24.7008	0	0.0679043	24.3123	0	0.0114786	24.4859	0	0.0258589	24.8529	0.0137046	0	24.5751	0	0.0927755	24.5401	0	0.00594269
25.7008	0	0.0714221	25.3123	0	0.0124876	25.4859	0	0.0207704	25.8529	0.0015184	0	25.5751	0	0.110291	25.5401	0	0.0029725
26.7008	0	0.0763801	26.3123	0	0.00898384	26.4859	0	0.0623289	26.8529	0	0	26.5751	0	0.117186	26.5401	0	0.0023122
27.7008	0	0.0614152	27.3123	0	0	27.4859	0	0.0902111	27.8529	0	0	27.5751	0	0.0845045	27.5401	0	0.0033015
28.7008	0	0.0379465	28.3123	0	0	28.4859	0	0.0795539	28.8529	0	0	28.5751	0	0.0782443	28.5401	0	0.0132014
29.7008	0	0.0449262	29.3123	0	0	29.4859	0	0.0846354	29.8529	0	0	29.5751	0	0.0868236	29.5401	0	0.0075946
30.7008	0	0.0489555	30.3123	0	0.00150313	30.4859	0	0.0836006	30.8529	0	0	30.5751	0	0.101352	30.5401	0	0.00792359
31.7008	0	0.0439276	31.3123	0	0.0114786	31.4859	0	0.0709343	31.8529	0	0	31.5751	0	0.131418	31.5401	0	0
32.7008	0	0.0314574	32.3123	0	0.00948837	32.4859	0	0.0592921	32.8529	0	0	32.5751	0	0.101366	32.5401	0	0
33.7008	0	0.0688994	33.3123	0	0.00998942	33.4859	0	0.0699138	33.8529	0	0	33.5751	0	0.0930791	33.5401	0	0
34.7008	0	0.123822	34.3123	0	0.0204729	34.4859	0	0.0673855	34.8529	0	0	34.5751	0	0.0884893	34.5401	0	0
35.7008	0	0.0933736	35.3123	0	0.0119831	35.4859	0	0.0562553	35.8529	0	0	35.5751	0	0.0944228	35.5401	0	0
36.7008	0	0.0714116	36.3123	0	0.0104835	36.4859	0	0.0598006	36.8529	0	0	36.5751	0	0.104325	36.5401	0	0.00198321
37.7008	0	0.0474314	37.3123	0	0.0384266	37.4859	0	0.0456123	37.8529	0	0.00354884	37.5751	0	0.0970663	37.5401	0	0.00792821
38.7008	0	0.0454342	38.3123	0	0.048959	38.4859	0	0.0547156	38.8529	0	0.0131748	38.5751	0	0.0970617	38.5401	0	0.01518
39.7008	0	0.0549016	39.3123	0	0.0119691	39.4859	0	0.0577595	39.8529	0	0.00861254	39.5751	0	0.0908039	39.5401	0	0.0237685
40.7008	0	0.0344567	40.3123	0	0	40.4859	0	0.039016	40.8529	0	0	40.5751	0	0.0821992	40.5401	0	0.0237754
41.7008	0	0.0204904	41.3123	0	0.00898384	41.4859	0	0.0400401	41.8529	0	0	41.5751	0	0.0851948	41.5401	0	0.00990218
42.7008	0	0.0279501	42.3123	0	0.0324525	42.4859	0	0.0410323	42.8529	0	0	42.5751	0	0.1086	42.5401	0	0.000991604
43.7008	0	0.0634089	43.3123	0	0.0364539	43.4859	0	0.0339629	43.8529	0	0	43.5751	0	0.0785918	43.5401	0	0.00495571
44.7008	0	0.0923576	44.3123	0	0.0169796	44.4859	0	0.0278752	44.8529	0	0	44.5751	0	0.0957365	44.5401	0	0.0115495
45.7008	0	0.0534264	45.3123	0	0.00498947	45.4859	0	0.0268404	45.8529	0	0	45.5751	0	0.0967327	45.5401	0	0.00923495
46.7008	0	0.0239697	46.3123	0	0.00700063	46.4859	0	0.0202796	46.8529	0	0	46.5751	0	0.112269	46.5401	0	0.0115633
47.7008	0	0.0129817	47.3123	0	0.026948	47.4859	0	0.0222923	47.8529	0	0	47.5751	0	0.130047	47.5401	0	0.0174945
48.7008	0	0.016489	48.3123	0	0.0464398	48.4859	0	0.018235	48.8529	0	0	48.5751	0	0.14527	48.5401	0	0.0181617
49.7008	0	0.0459387	49.3123	0	0.0414294	49.4859	0	0.0304106	49.8529	0	0	49.5751	0	0.124468	49.5401	0	0.00891982
50.7008	0	0.059397	50.3123	0	0.0304763	50.4859	0	0.0278822	50.8529	0	0	50.5751	0	0.118191	50.5401	0	0.00627169
51.7008	0	0.0673997	51.3123	0	0.0344322	51.4859	0	0.0324233	51.8529	0	0	51.5751	0	0.102351	51.5401	0	0.00891289
52.7008	0	0.0559421	52.3123	0	0.0264679	52.4859	0	0.0587694	52.8529	0	0	52.5751	0	0.0950877	52.5401	0	0.0039618
53.7008	0	0.0668952	53.3123	0	0.0359598	53.4859	0	0.042067	53.8529	0	0	53.5751	0	0.101357	53.5401	0	0.0224525
54.7008	0	0.0699154	54.3123	0	0.0189593	54.4859	0	0.048642	54.8529	0	0	54.5751	0	0.0772435	54.5401	0	0.0297019
55.7008	0	0.0748979	55.3123	0	0.00899781	55.4859	0	0.0501639	55.8529	0	0	55.5751	0	0.0742825	55.5401	0	0.0217899
56.7008	0	0.0848769	56.3123	0	0.0174771	56.4859	0	0.0243121	56.8529	0	0	56.5751	0	0.0637247	56.5401	0	0.00528932
57.7008	0	0.0714046	57.3123	0	0.0369479	57.4859	0	0.0182492	57.8529	0	0	57.5751	0	0.0904702	57.5401	0	0.000331304
58.7008	0	0.0549191	58.3123	0	0.0339556	58.4859	0	0.0212895	58.8529	0	0	58.5751	0	0.106635	58.5401	0	0.0019809
