# Supplementary material for: Asymmetric oligomerization state and sequence patterning can tune multiphase condensate miscibility
Source: Nat Chem. 2024 Feb 21;16(7):1073–82. doi: 10.1038/s41557-024-01456-6 (PMC11230906; doi:10.1038/s41557-024-01456-6)
Supplement: Supplementary file 9 — Statistical source data. [file 41557_2024_1456_MOESM9_ESM.xlsx]

## Sheet: Sheet1
Z Bincenters	KE1 Density	KE7 Density		Z Bincenters	KE6 Density	KE7 Density
-7.12318	279.212	0.336731		-7.45462	231.534	179.993
-6.62318	327.199	1.39262		-6.95462	229.112	182.436
-6.12318	314.932	4.96482		-6.45462	227.476	184.565
-5.62318	292.322	14.9781		-5.95462	224.904	189.698
-5.12318	267.888	39.7825		-5.45462	220.858	192.979
-4.62318	231.368	86.1995		-4.95462	217.358	197.394
-4.12318	175.745	158.792		-4.45462	212.935	203.196
-3.62318	117.321	246.434		-3.95462	209.172	207.749
-3.12318	65.7366	331.034		-3.45462	204.985	214.24
-2.62318	31.2838	393.835		-2.95462	201.218	219.291
-2.12318	12.9068	428.904		-2.45462	198.423	222.948
-1.62318	4.90504	446.787		-1.95462	194.109	229.298
-1.12318	1.72423	453.311		-1.45462	190.315	233.022
-0.623183	0.649679	454.21		-0.954624	190.345	237.964
-0.123183	0.33159	453.362		-0.454624	190.372	240.627
0.376817	0.360455	454.447		0.0453764	190.153	240.7
0.876817	0.930603	453.645		0.545376	188.003	237.584
1.37682	2.52448	451.598		1.04538	191.57	238.468
1.87682	7.47528	441.92		1.54538	191.243	235.642
2.37682	19.1405	418.542		2.04538	192.967	230.551
2.87682	43.6742	371.701		2.54538	195.753	226.591
3.37682	84.8364	299.946		3.04538	200.062	221.644
3.87682	140.462	210.557		3.54538	202.582	215.657
4.37682	199.438	127.299		4.04538	206.72	210.328
4.87682	247.507	64.8795		4.54538	211.952	205.744
5.37682	279.221	28.5801		5.04538	214.771	200.319
5.87682	295.292	10.3968		5.54538	219.458	195.185
6.37682	301.722	3.36925		6.04538	223.175	190.939
6.87682	306.271	1.01893		6.54538	225.57	186.4
7.37682	309.297	0.252213		7.04538	227.492	184.389
