# Supplementary material for: Asymmetric oligomerization state and sequence patterning can tune multiphase condensate miscibility
Source: Nat Chem. 2024 Feb 21;16(7):1073–82. doi: 10.1038/s41557-024-01456-6 (PMC11230906; doi:10.1038/s41557-024-01456-6)
Supplement: Supplementary file 10 — Statistical source data. [file 41557_2024_1456_MOESM10_ESM.zip]

Archive with 20 entries (20 files):
- Extended Dara Fig2a_bottom_left_yKX377.jpg
- __MACOSX/._Extended Dara Fig2a_bottom_left_yKX377.jpg
- Extended Dara Fig2a_bottom_middle_yKX378.jpg
- __MACOSX/._Extended Dara Fig2a_bottom_middle_yKX378.jpg
- Extended Dara Fig2a_bottom_right_yKX379.jpg
- __MACOSX/._Extended Dara Fig2a_bottom_right_yKX379.jpg
- Extended Dara Fig2a_middle_left_yKX374.jpg
- __MACOSX/._Extended Dara Fig2a_middle_left_yKX374.jpg
- Extended Dara Fig2a_middle_middle_yKX375.jpg
- __MACOSX/._Extended Dara Fig2a_middle_middle_yKX375.jpg
- Extended Dara Fig2a_middle_right_yKX376.jpg
- __MACOSX/._Extended Dara Fig2a_middle_right_yKX376.jpg
- Extended Dara Fig2a_top_left_yKX371.jpg
- __MACOSX/._Extended Dara Fig2a_top_left_yKX371.jpg
- Extended Dara Fig2a_top_middle_yKX372.jpg
- __MACOSX/._Extended Dara Fig2a_top_middle_yKX372.jpg
- Extended Dara Fig2a_top_right_yKX373.jpg
- __MACOSX/._Extended Dara Fig2a_top_right_yKX373.jpg
- Extended_Data_Fig2.xlsx
- __MACOSX/._Extended_Data_Fig2.xlsx
