# Supplementary material for: Asymmetric oligomerization state and sequence patterning can tune multiphase condensate miscibility
Source: Nat Chem. 2024 Feb 21;16(7):1073–82. doi: 10.1038/s41557-024-01456-6 (PMC11230906; doi:10.1038/s41557-024-01456-6)
Supplement: Supplementary file 10 — Statistical source data. [file 41557_2024_1456_MOESM10_ESM.zip › Extended_Data_Fig2.xlsx]

## Sheet: Sheet1
Pearson correlation coefficient
yKX371	yKX372	yKX373	yKX374	yKX375	yKX376	yKX377	yKX378	yKX379
0.981403	0.0883874	0.083805	0.0236375	0.92964	0.119508	0.247087	0.0123656	0.974491
0.97927	0.143102	0.134858	0.06898	0.939232	0.247367	-0.0317402	-0.0739072	0.954308
0.965959	0.269851	0.118559	0.118088	0.980276	0.0257725	0.111324	0.0464651	0.957257
0.97078	0.0436878	0.133672	0.21927	0.907919	0.237458	-0.0352398	0.0510781	0.911651
0.980843	0.0415826	-0.00676904	0.179805	0.943405	0.248162	0.134375	0.0928341	0.718307
0.984423	0.0375762	0.222677	0.0492194	0.920313	0.100834	-0.0109978	0.111878	0.600794
0.976453	-0.027666	0.243375	-0.0152563	0.924109	-0.0196559	-0.028564	0.0457143	0.896056
0.978565	0.0593327	0.211922	-0.0539164	0.957306	0.118329	0.0134012	0.0679684	0.888489
0.980343	0.0680517	0.0610945	-0.0612498	0.944944	0.0852929	-0.00846207	0.0336262	0.692163
0.971794	0.084873	0.0264053	0.289011	0.94367	0.0552342	0.0883491	0.168852	0.921217
0.97758	0.0383309	0.170255	0.0514377	0.976506	0.126985	-0.0367578	0.0518263	0.921182
0.947826	0.0610593	0.0528845	0.0915147	0.982474	0.140622	0.132348	0.0503967	0.931299
0.948181	0.129066	0.159997	0.0231092	0.923855	0.071383	-0.0409752	0.0687141	0.621423
0.959106	0.0851823	0.287664	0.0997552	0.963555	0.128387	0.0619667	0.0934533	0.840216
0.957586	0.0379757	-0.0740808	0.130738	0.973801	0.109698	0.0337141	-0.0221393	0.94766
0.952175	0.0841072	0.0959309	0.235148	0.971014	0.134356	0.0835612	0.091578	0.904114
0.968961	0.106873	0.344251	-0.046906	0.973101	0.392195	-0.0118422	-0.0370642	0.831141
0.986778	0.0452731	0.0848759	0.037196	0.963383	-0.0553867	-0.101617	0.0784161	0.94343
0.96985	0.132281	0.295628	-0.0289524	0.932714	0.207094	-0.0520171	-0.00442078	0.874438
0.985414	-0.0228843	0.296732	-0.0778783	0.927825	0.258615	0.077932	0.0669593	0.990695
0.989517	0.275061	-0.00279817	0.213389	0.924039	0.0315104	0.0992591	-0.016418	0.869995
0.944335	0.0520781	0.203447	0.142331	0.940244	0.22732	-0.0241796	0.0358616	0.988897
0.773845	0.116227	0.351559	0.152463	0.958815	-0.013809	-0.0378791	0.0386456	0.94192
0.97734	0.109857	0.119612	-0.0693759	0.945591	0.199367	0.0291822	-0.0446743	0.966703
0.874788	0.122081	0.22992	0.119264	0.975641	0.0370267	0.104091	0.0569105	0.870105
0.983917	0.0707866	-0.0416475	0.0586405	0.900107	0.120198	-0.0467046	0.0122099	0.653873
0.985463	0.0456539	0.0708812	0.0583108	0.893455	0.318283	0.12681	0.161454	0.70442
0.970628	-0.00281209	0.169412	0.157154	0.961245	0.135664	0.091861	0.0447749	0.823825
0.956979	0.0522041	0.0452328	0.0628699	0.96215	0.147407	0.12694	0.176628	0.816473
0.984572	0.0376119	-0.020892	0.0515455	0.946052	0.0512898	0.0763333	0.0321725	0.846639
0.97784	0.0393074	-0.0337714	0.0744857	0.970146	0.298852	-0.0199092	0.0424124	0.739822
0.968128	-0.0308301	0.298691	-0.00400237	0.977011	0.331176	0.034433	0.0319151	0.695929
0.934489	0.0498386	0.128126	0.0237251	0.990301	0.189822	0.242482	-0.0604852	0.939925
0.990151	0.123777	0.0801475	0.036099	0.981083	0.111246	0.00408777	0.112861	0.745622
0.984884	0.198386	0.305134	0.044222	0.970947	0.0616431	0.0527447	0.0994368	0.828553
0.983293	0.0681834	0.0994952	0.0164465	0.988102	0.0635196	0.0967888	0.0915348	0.958986
0.929318	0.104351	0.0955321	0.174561	0.991677	0.144116	-0.0107164	-0.0733455	0.88635
0.967555	0.0399391	0.229463	-0.0530502	0.963139	0.0579888	0.0541743	0.0580908	0.89084
0.915465	0.0410056	-0.0150173	0.177498	0.991082	-0.0621752	0.0358489	0.0130778	0.98381
0.974258	0.0367072	0.0440149	0.144346	0.989707	0.0822844	0.0087443	0.0761411	0.963409
0.975152	0.0669512	-0.000441488	0.0699812	0.955795	0.1477	0.0118008	0.00418519	0.861143
0.955442	-0.0170482	-0.0166858	0.0644488	0.984393	0.254896	0.0419589	0.0230815	0.889114
0.955664	0.125719	0.0705141	0.0795716	0.970121	0.00473478	0.0394793	0.0121129	0.993745
0.956466	-0.112489	0.230499	0.0850968	0.948365	0.225043	-0.0612097	0.137738	0.76993
0.976489	0.00832306	0.14812	0.030648	0.97357	0.140755	-0.00510595	0.0140395	0.975428
0.98877	0.0156993	0.0407952	0.112187	0.978668	-0.0180399	0.254059	0.0290326	0.88334
0.992289	-0.02159	0.016008	0.217156	0.977382	0.108842	0.0244521	-0.0447002	0.89882
0.97154	-0.00850339	0.144671	0.0380622	0.965175	0.122411	-0.0055511	-0.00195489	0.663406
0.977474	0.00894228	0.291465	0.235882	0.985758	0.0779159	0.0589834	0.0384222	0.841372
0.98207	-0.0517052	0.215748	0.277572	0.987205	0.389457	0.0849323	-0.0244293	0.943923
0.977076	0.0728138	-0.0486793	0.183852	0.940683	0.00738581	0.0388436	0.0214777	0.905943
0.98669	-0.0519228	-0.0150534	0.103434	0.984679	0.108482	0.0668454	-0.0128492	0.585802
0.970229	-0.041375	0.0512607	0.0140527	0.975047	0.0308922	0.0691881	0.0648061	0.950566
0.988876	0.144521	0.111265	0.0923539	0.982126	0.1071	0.0811931	0.129492	0.842491
0.979471	0.00466635	0.0273696	0.0495114	0.95254	0.12622	0.0793804	0.00341393	0.958022
0.98987	-0.00877635	0.31976	0.142178	0.933884	0.209557	0.0555866	0.083826	0.986491
0.978349	0.0563414	0.297463	-0.0656135	0.988996	0.151688	0.0785782	0.036422	0.854112
0.983388	0.163703	0.111924	0.0872151	0.979178	0.00171729	0.0508141	0.0436514	0.884775
0.989395	-0.0322958	0.112532	0.113463	0.965187	0.0622302	0.134207	0.0636426	0.985442
0.971085	0.0215847	0.296566	0.0200329	0.97308	0.0447802	-0.0455861	-0.0459364	0.779179
0.976448	-0.0635822	0.0439809	0.000988922	0.973887	0.118814	0.0469812	0.00186198	0.973596
0.976342	0.0279193	0.27074	0.0199946	0.994498	0.115147	0.0546612	-0.00841326	0.84985
0.986014	0.0275149	-0.121209	0.0785967	0.979266	0.243392	0.0726076	-0.00862122	0.964417
0.965647	0.143693	0.0829256	0.191451	0.985995	0.331499	0.116978	0.00370917	0.991363
0.983588	-0.0575898	0.0511181	0.137992	0.983506	0.146813	0.000281153	-0.0151326	0.91324
0.987729	-0.08172	0.302159	0.0896909	0.991197	-0.0530115	0.12232	-0.0163439	0.966772
0.982124	0.139336	-0.131447	-0.113286	0.943915	0.27115	-0.0323818	-0.0449417	0.798508
0.965688	0.133931	0.0914549	0.0879007	0.988378	0.0409001	-0.0157995	-0.0414446	0.985278
0.989334	0.0497469	0.0734334	0.0481273	0.975946	-0.0384949	0.103045	0.0928518	0.820375
0.959189	0.219743	0.316803	0.0905555	0.990137	0.232918	0.0948984	0.0448197	0.720027
0.98869	0.102038	0.0408437	0.0430576	0.978128	0.158108	0.241425	0.0632414	0.972931
0.938216	-0.0061641	0.0529952	0.00103942	0.99325	0.268891	-0.00665095	-0.00622241	0.930173
0.908213	0.170119	-0.011481	0.099961	0.985232	0.0739877	0.00253644	0.0712052	0.951578
0.981367	0.194639	0.135654	0.210864	0.980928	-0.0806137	0.0560705	-0.0286046	0.956646
0.950689	0.0211687	0.162751	0.286595	0.968376	0.113675	0.00102257	0.0790072	0.933358
0.993051	0.0704548	0.0720335	0.247305	0.968915	0.0847512	0.138128	0.0645733	0.554418
0.990436	0.108388	-0.0611688	0.135617	0.987941	0.0880921	-0.0603358	0.011311	0.803172
0.980252	0.00834637	0.000820267	-0.0847438	0.937419	0.0241886	0.0843491	-0.0271762	0.980111
0.986055	0.124088	0.1232	0.101504	0.992791	-0.00698585	0.0270717	0.000554985	0.987086
0.993459	-0.00425451	0.195617	0.0744951	0.993312	0.0204801	0.10387	-0.0720483	0.980528
0.992435	0.101045	0.161603	-0.0183723	0.987232	0.0732137	0.0452248	-0.0376359	0.983214
0.978751	0.0335295	0.0909747	0.178399	0.984408	0.0921666	0.135704	0.0708806	0.97708
0.968702	-0.0214815	0.111796	0.0292644	0.990686	0.331378	0.0777771	0.0746153	0.451182
0.987535	0.0924806	0.0768843	0.067715	0.979782	0.0812775	0.122778	0.0193766	0.970074
0.992618	0.139917	0.17994	0.101786	0.983389	0.146602	0.0167925	0.0603317	0.953527
0.995563	0.0442203	0.0604935	0.0102185	0.974394	0.0950411	0.0754177	0.044238	0.79994
0.992741	0.0591763	0.0664292	0.0296751	0.987737	-0.0412278	0.0842911	-0.00266339	0.853472
0.989635	0.00223817	0.07194	0.105977	0.969983	0.0842767	0.0170824	0.114525	0.853125
0.993031	-0.00568438	-0.0336591	0.0462453	0.986007	0.209119	0.143542	0.0754609	0.955688
0.989782	0.142289	0.183423	0.0331741	0.974704	0.00165438	0.0569008	0.148807	0.663306
0.9922	0.118997	-0.0644483	-0.0868247	0.991291	0.0870299	0.119564	0.0625324	0.808615
0.991612	0.0915974	0.412838	-0.0478863	0.977656	0.122164	0.114796	0.14495	0.728782
0.986805	-0.0222731	0.00647856	0.26224	0.970443	0.0518482	-0.0113307	0.126617	0.987895
0.995707	-0.0323596	0.379066	0.168711	0.974856	0.160358	0.0486586	0.036094	0.98077
0.987968	0.104133	0.099133	0.0169699	0.853391	0.0750019	0.0735552	0.00929212	0.966824
0.982314	-0.0686745	0.0439739	0.0579839	0.987171	0.0443283	0.242922	0.104985	0.786355
0.98522	0.0227302	-0.0612536	0.121755	0.976609	0.135572	0.0850958	0.0294249	0.978284
0.995056	-0.0262261	0.103335	0.0702569	0.988112	0.0762037	-0.0344915	0.0200532	0.92423
0.986488	0.248473	0.196684	0.11615	0.926213	0.0822753	0.080624	0.0700634	0.969016
0.84645	0.0801694	0.263311	0.0528986	0.992201	0.258391	0.129081	0.0383935	0.773933
0.990132	0.0366972	0.21476	0.184295	0.982746	0.0970647	0.111244	0.0145535	0.974707
0.987859	0.00495547	0.22158	0.00918408	0.987703	0.082303	0.0140738	0.0660858	0.97685
0.993919	0.0898499	0.0148774	0.0422313	0.982748	0.0743791	-0.0562765	0.0635066	0.699377
0.991962	0.145883	0.194631	0.0662628	0.962473	0.0572934	-0.0241322	0.0729058	0.949157
0.991274	0.215854	0.301476	0.173156	0.962299	-0.0293022	0.00634195	0.00137218	0.759509
0.983881	0.121975	0.0196934	0.224654	0.878981	0.0996922	0.268071	0.065722	0.946244
0.992397	0.075803	0.146513	0.0137007	0.982203	0.19961	0.0865697	0.00827718	0.94056
0.978741	0.0683368	0.104343	0.187499	0.94658	0.0581124	0.0682292	0.0236922	0.824576
0.957321	0.0445221	0.0822471	0.0910211	0.986311	0.0798518	0.0557121	0.0868692	0.417445
0.994565	0.141474	0.191413	0.103156	0.980307	0.110914	0.0156721	0.102001	0.963118
0.994749	0.0391245	-0.00388299	-0.075135	0.980375	0.209223	0.082763	0.0651394	0.943893
	0.0174357	0.136317	0.0582444	0.975163	0.322705	-0.0139772	0.0369453	0.98392
	0.110393	0.198505	0.0485339	0.884852	0.0537303	0.162567	0.00424135	0.851652
	0.17261	0.0356829	0.21851	0.990776	-0.0183508	0.120843	0.0136273	0.936655
	-0.0129945	0.122401	0.213907	0.984247	0.11489	0.0977077	0.0182137	0.926348
	-0.00178161	0.392909	0.133611	0.976475	0.138395	0.0492715	0.00866938	0.984362
	0.0868022	0.264045	0.0247044	0.977416	0.225872	0.101856	0.0963262	0.960196
	-0.00695326	0.253873	0.0627291	0.949523	-0.0362493	-0.0169991	0.142051	0.980807
	0.105672	0.103492	0.111948	0.966725	-0.0755932	0.132495	0.10855	0.984701
	0.0559785	0.160623	0.0584365	0.984067	0.0554026	0.0538402	0.0611864	0.91358
	0.0494412	-0.0536599	0.113819	0.99137	0.0736393	0.0816837	0.0177212	0.96884
	0.0197718	0.184441	0.221657	0.986101	0.168666	0.0944538	0.0325678	0.980443
	0.037038	0.0484475	0.0764809	0.989371	0.0613176	0.0183307	0.0241647	0.971544
	0.163668	0.0964242	0.145651	0.976327	0.344209	-0.0812516	0.00239425	0.975348
		0.0940509	0.0698035	0.948158	0.300733	0.104	0.0417434	0.736173
		0.101471	-0.0898983	0.990533	0.119942	0.0100477	0.0154914	0.940095
		0.0960782	-0.0488836	0.958624	0.0889538	0.194645	0.0101887	0.980699
		0.0918834	-0.0226704	0.962595	0.202171	0.114301	0.0118731	0.979953
		0.133314	0.0682382	0.975309	0.22507	0.135851	0.016802	0.958471
		0.0237777		0.969463	0.129615	0.0915569	-0.00453167	0.887937
		-0.0285023		0.980325	0.0477812	0.0532544	0.0184729	0.901187
		0.010864		0.971613	0.0367214	-0.0093953	-0.0483535	0.984267
		0.159882		0.973729	0.237037	0.0552329	-0.0173901	0.808531
		0.000263113		0.98178	0.125975	0.0477822	0.0822172	0.799489
		0.17366		0.973876	0.181151	0.046653	-0.034649	0.962137
		-0.0967469		0.979778	-0.0334199	0.060447	-0.00973337	0.796325
		0.365629		0.975469	0.160183	0.0896127	-0.0283439	0.963953
		0.217351		0.970169	0.0595574	0.134303	0.061329	0.966239
		0.0606905		0.973425	0.334857	-0.0280261	0.112261	0.967164
		-0.043811		0.984617	0.137159	0.103532	0.0604113	0.776826
		0.111847		0.981514	0.145556	-0.0190056	0.0931426	0.911129
		0.210042		0.977556	0.0616671	0.132778	0.150901	0.894217
		0.11306		0.985272	0.125175		-0.00838583	0.959737
		0.0903951		0.989314	0.0770742		0.102696	0.743637
		0.115467		0.978717	0.105744		0.147495	0.892315
		0.0627957		0.981115	0.123822			0.940194
		0.0745006		0.984144				0.758239
		0.199927		0.992885				0.779545
		0.189785		0.973528				0.97221
		0.0789578		0.860249				0.713291
		-0.021733		0.977076				0.979368
		-0.313378		0.952989				0.755875
		0.272863		0.980773				0.948704
		0.233952						0.970081
		0.27461						0.952334
		0.33401						0.958499
		0.0900859						0.650505
		0.0107727
