# Supplementary material for: Asymmetric oligomerization state and sequence patterning can tune multiphase condensate miscibility
Source: Nat Chem. 2024 Feb 21;16(7):1073–82. doi: 10.1038/s41557-024-01456-6 (PMC11230906; doi:10.1038/s41557-024-01456-6)
Supplement: Supplementary file 12 — Statistical source data. [file 41557_2024_1456_MOESM12_ESM.csv]

DDX4			DDX4CS
Blob Index	NCPR		Blob Index	NCPR
0	-0.6		0	-0.2
1	-0.6		1	-0.2
2	-0.8		2	0
3	-0.6		3	0.2
4	-0.6		4	-0.2
5	-0.4		5	0
6	-0.4		6	0
7	-0.2		7	-0.2
8	0		8	0
9	0.2		9	0.2
10	0.2		10	0.2
11	0.2		11	0.2
12	0.2		12	0.2
13	0		13	0
14	0		14	0
15	0		15	0
16	0		16	0
17	-0.2		17	-0.2
18	0		18	0
19	-0.2		19	-0.2
20	0		20	0
21	0		21	0
22	0.2		22	0.2
23	0		23	0
24	0		24	0
25	-0.2		25	-0.2
26	-0.2		26	-0.2
27	-0.4		27	0
28	-0.4		28	0
29	-0.2		29	0.2
30	-0.2		30	0.2
31	0		31	0
32	0.2		32	-0.2
33	0.2		33	-0.2
34	0.2		34	-0.2
35	0.2		35	-0.2
36	0		36	0
37	0		37	0
38	-0.2		38	-0.2
39	-0.2		39	-0.2
40	-0.4		40	0
41	-0.6		41	-0.2
42	-0.6		42	-0.2
43	-0.4		43	0
44	-0.4		44	0
45	0		45	-0.4
46	0.4		46	0
47	0.2		47	-0.2
48	0.4		48	0
49	0.4		49	0
50	0.2		50	0.2
51	0.2		51	0.2
52	0.4		52	0.4
53	0.2		53	0.2
54	0.2		54	0.2
55	0.2		55	0.2
56	0		56	0
57	0		57	0
58	0.2		58	-0.2
59	0.2		59	-0.2
60	0.2		60	-0.2
61	0.2		61	-0.2
62	0.2		62	-0.2
63	0.2		63	0.2
64	0		64	0
65	0		65	0
66	0		66	0
67	-0.2		67	0.2
68	-0.4		68	0
69	-0.2		69	0.2
70	0		70	0
71	0.2		71	0.2
72	0.2		72	-0.2
73	0.2		73	-0.2
74	0.2		74	-0.2
75	0		75	0
76	-0.2		76	-0.2
77	0		77	0
78	0		78	0
79	0		79	0
80	0		80	0
81	0		81	0
82	0		82	0
83	0		83	0
84	0.2		84	0.2
85	0.2		85	0.2
86	0.2		86	0.2
87	0.2		87	0.2
88	0.2		88	0.2
89	0.2		89	-0.2
90	0.2		90	-0.2
91	0.2		91	-0.2
92	0.2		92	-0.2
93	0.2		93	-0.2
94	0		94	0
95	0.2		95	0.2
96	0.2		96	0.2
97	0		97	0
98	-0.2		98	0.2
99	-0.2		99	0.2
100	-0.6		100	-0.2
101	-0.6		101	-0.2
102	-0.4		102	0
103	-0.2		103	-0.2
104	-0.2		104	-0.2
105	0		105	0
106	0.2		106	0.2
107	0		107	0
108	0		108	0
109	0		109	0
110	0		110	0
111	-0.4		111	-0.4
112	-0.2		112	-0.2
113	-0.4		113	0
114	-0.6		114	-0.2
115	-0.6		115	-0.2
116	-0.4		116	0
117	-0.4		117	0
118	0		118	0
119	0.2		119	0.2
120	0.4		120	0
121	0.4		121	0
122	0.4		122	0
123	0.2		123	-0.2
124	0.4		124	-0.4
125	0.4		125	0
126	0.4		126	0
127	0.4		127	0
128	0.4		128	0
129	0.4		129	0
130	0		130	0
131	0		131	0
132	0		132	0
133	0		133	0
134	-0.2		134	0.2
135	-0.2		135	-0.2
136	-0.2		136	-0.2
137	-0.2		137	-0.2
138	-0.2		138	-0.2
139	-0.2		139	-0.2
140	0		140	0
141	0.2		141	-0.2
142	0.4		142	0
143	0.4		143	0
144	0.4		144	0
145	0.6		145	0.2
146	0.4		146	0.4
147	0.2		147	0.2
148	0.2		148	0.2
149	0.4		149	0
150	0.2		150	-0.2
151	0.2		151	-0.2
152	0.4		152	0
153	0.4		153	0
154	0.2		154	0.2
155	0.2		155	0.2
156	0.2		156	0.2
157	0		157	0
158	0		158	0
159	0		159	0
160	0		160	0
161	0		161	0
162	0		162	0
163	-0.2		163	0.2
164	-0.2		164	0.2
165	-0.4		165	0
166	-0.4		166	0
167	-0.6		167	0.2
168	-0.6		168	-0.2
169	-0.6		169	-0.2
170	-0.4		170	0
171	-0.4		171	0
172	0		172	0
173	0.2		173	0.2
174	0.2		174	0.2
175	0.2		175	0.2
176	0.2		176	0.2
177	0		177	0
178	0		178	0
179	0		179	0
180	0.2		180	-0.2
181	0.4		181	0
182	0.4		182	0
183	0.4		183	0
184	0.4		184	0
185	0.2		185	0.2
186	0		186	0
187	0		187	0
188	0		188	0
189	0		189	0
190	0		190	0
191	-0.2		191	-0.2
192	-0.2		192	-0.2
193	-0.2		193	-0.2
194	-0.2		194	-0.2
195	-0.2		195	-0.2
196	0.2		196	0.2
197	0.2		197	0.2
198	0.2		198	0.2
199	0.2		199	0.2
200	0.2		200	0.2
201	0		201	0
202	-0.2		202	-0.2
203	0		203	0
204	0		204	0
205	0		205	0
206	0		206	0
207	0.4		207	0.4
208	0.2		208	0.2
209	0.2		209	0.2
210	0.2		210	0.2
211	0		211	0
212	-0.4		212	0
213	-0.4		213	0
214	-0.4		214	0
215	-0.4		215	0
216	-0.2		216	0.2
217	0		217	0
218	0		218	0
219	0.2		219	-0.2
220	0.2		220	-0.2
221	0.2		221	-0.2
222	0.2		222	-0.2
223	0.4		223	0
224	0.2		224	0.2
225	0		225	0
226	0		226	0
227	-0.2		227	0.2
228	-0.4		228	0
229	-0.4		229	0
