# Supplementary material for: Asymmetric oligomerization state and sequence patterning can tune multiphase condensate miscibility
Source: Nat Chem. 2024 Feb 21;16(7):1073–82. doi: 10.1038/s41557-024-01456-6 (PMC11230906; doi:10.1038/s41557-024-01456-6)
Supplement: Supplementary file 13 — Statistical source data. [file 41557_2024_1456_MOESM13_ESM.csv]

Delta SCD Linear	Partitioning	Partitioning error	Delta SCD Star	Partitioning	Partitioning error
-0.568	3343	136.1	-0.568	995.5	75.8
-0.558	947.9	60.4	-0.558	920.6	65.5
-0.538	413.5	71.2	-0.538	598.4	111.3
-0.517	188.9	30.2	-0.517	295.2	37.5
-0.468	61	15.4	-0.468	72.1	14.7
			-0.425	31.4	3.5
